# Supplementary material for: 6-Ethyl-N-methyl-3-nitro-4-nitro­methyl-4H-chromen-2-amine
Source: Acta Crystallogr Sect E Struct Rep Online. 2011 Dec 21;68(Pt 1):o180–1. doi: 10.1107/S1600536811053554 (PMC3254519; doi:10.1107/S1600536811053554)
Supplement: Supplementary file 1 [file e-68-0o180-sup1.cif]

##############################################################################
#                                                                            #
# This CIF contains the data in a paper accepted for publication in          #
# Acta Crystallographica Section E. It conforms to the requirements of       #
# Notes for Authors for Acta Crystallographica Section E, and has been       #
# peer reviewed under the auspices of the IUCr Commission on Journals.       #
#                                                                            #
# Full details of the Crystallographic Information File format               #
# are given in the paper "The Crystallographic Information File (CIF):       #
# a New Standard Archive File for Crystallography" by S. R. Hall, F. H.      #
# Allen and I. D. Brown [Acta Cryst. (1991), A47, 655-685].                  #
#                                                                            #
# The current version of the core CIF dictionary is obtainable from          #
# ftp://ftp.iucr.org/pub/cif_core.dic.                                       #
#                                                                            #
# Software is freely available for graphical display of the structure(s)     #
# in this CIF. For information consult the CIF software page                 #
# http://www.iucr.org/resources/cif/software.                                #
#                                                                            #
# This file may be used for bona fide research purposes within the           #
# scientific community so long as proper attribution is given to the journal # 
# article from which it was obtained.                                        #
#                                                                            #
##############################################################################
data_I
_audit_creation_method     SHELXL-97
_chemical_name_systematic
;
6-Ethyl-<i>N</i>-methyl-3-nitro-4-nitromethyl-4<i>H</i>-chromen-2-amine
;
_chemical_name_common     ?
_chemical_formula_moiety     'C13 H15 N3 O5'
_chemical_formula_sum     'C13 H15 N3 O5'
_chemical_formula_iupac     'C13 H15 N3 O5'
_chemical_formula_weight     293.28
_chemical_melting_point     ?
_symmetry_cell_setting     triclinic
_symmetry_space_group_name_H-M     'P -1'
_symmetry_space_group_name_Hall     '-P 1'
loop_
    _symmetry_equiv_pos_as_xyz
    'x, y, z'
    '-x, -y, -z'
_cell_length_a     8.2538(10)
_cell_length_b     9.0431(9)
_cell_length_c     10.3323(12)
_cell_angle_alpha     73.484(9)
_cell_angle_beta     71.728(11)
_cell_angle_gamma     83.234(9)
_cell_volume     701.75(14)
_cell_formula_units_Z     2
_cell_measurement_reflns_used     1935
_cell_measurement_theta_min     2.7332
_cell_measurement_theta_max     29.0721
_cell_measurement_temperature     293(2)
_cell_special_details     ?
_exptl_crystal_description     'Block'
_exptl_crystal_colour     'Colorless'
_exptl_crystal_size_max     0.4
_exptl_crystal_size_mid     0.35
_exptl_crystal_size_min     0.2
_exptl_crystal_density_diffrn     1.388
_exptl_crystal_density_meas     ?
_exptl_crystal_density_method     'not measured'
_exptl_crystal_F_000     308
_exptl_absorpt_coefficient_mu     0.108
_exptl_absorpt_correction_type     multi-scan
_exptl_absorpt_process_details
                               '(<i>CrysAlis PRO</i>; Oxford Diffraction, 2009)'
_exptl_absorpt_correction_T_min     0.958
_exptl_absorpt_correction_T_max     0.979
_exptl_special_details     ?
_diffrn_ambient_temperature     293(2)
_diffrn_radiation_type     MoK\a
_diffrn_radiation_wavelength     0.71073
_diffrn_radiation_source     'fine-focus sealed tube'
_diffrn_radiation_monochromator     graphite
_diffrn_measurement_device_type     'Oxford Diffraction Xcalibur Eos'
_diffrn_measurement_method     '\w scans'
_diffrn_detector_area_resol_mean     15.9821
_diffrn_reflns_number     4281
_diffrn_reflns_av_R_equivalents     0.0310
_diffrn_reflns_av_sigmaI/netI     0.0476
_diffrn_reflns_theta_min     2.74
_diffrn_reflns_theta_max     25.00
_diffrn_reflns_theta_full     25.00
_diffrn_measured_fraction_theta_max     0.997
_diffrn_measured_fraction_theta_full     0.997
_diffrn_reflns_limit_h_min     -9
_diffrn_reflns_limit_h_max     9
_diffrn_reflns_limit_k_min     -10
_diffrn_reflns_limit_k_max     10
_diffrn_reflns_limit_l_min     -11
_diffrn_reflns_limit_l_max     12
_diffrn_standards_number     0
_diffrn_standards_interval_count     0
_diffrn_standards_interval_time     0
_diffrn_standards_decay_%     0
_refine_special_details
;
Refinement of <i>F</i>^2^ against ALL reflections. The weighted <i>R</i>-factor
<i>wR</i> and goodness of fit <i>S</i> are based on <i>F</i>^2^, conventional
<i>R</i>-factors <i>R</i> are based on <i>F</i>, with <i>F</i> set to zero for
negative <i>F</i>^2^. The threshold expression of <i>F</i>^2^ >
\s(<i>F</i>^2^) is used only for calculating <i>R</i>-factors(gt) <i>etc</i>.
and is not relevant to the choice of reflections for refinement.
<i>R</i>-factors based on <i>F</i>^2^ are statistically about twice as large
as those based on <i>F</i>, and <i>R</i>- factors based on ALL data will be
even larger.
;
_reflns_number_total     2463
_reflns_number_gt     1520
_reflns_threshold_expression     I>2\s(I)
_refine_ls_structure_factor_coef     Fsqd
_refine_ls_matrix_type     full
_refine_ls_R_factor_all     0.1145
_refine_ls_R_factor_gt     0.0734
_refine_ls_wR_factor_gt     0.2115
_refine_ls_wR_factor_ref     0.2324
_refine_ls_goodness_of_fit_ref     1.057
_refine_ls_restrained_S_all     1.067
_refine_ls_number_reflns     2463
_refine_ls_number_parameters     205
_refine_ls_number_restraints     122
_refine_ls_hydrogen_treatment     constr
_refine_ls_weighting_scheme     calc
_refine_ls_weighting_details
         'calc w=1/[\s^2^(Fo^2^)+(0.1377P)^2^+0.1022P] where P=(Fo^2^+2Fc^2^)/3'
_atom_sites_solution_hydrogens     geom
_atom_sites_solution_primary     direct
_atom_sites_solution_secondary     difmap
_refine_ls_shift/su_max     0.000
_refine_ls_shift/su_mean     0.000
_refine_diff_density_max     0.402
_refine_diff_density_min     -0.335
_refine_ls_extinction_method     none
_refine_ls_extinction_coef     ?
loop_
    _atom_type_symbol
    _atom_type_description
    _atom_type_scat_dispersion_real
    _atom_type_scat_dispersion_imag
    _atom_type_scat_source
    'C' 'C' 0.0033 0.0016
                         'International Tables Vol C Tables 4.2.6.8 and 6.1.1.4'
    'H' 'H' 0.0000 0.0000
                         'International Tables Vol C Tables 4.2.6.8 and 6.1.1.4'
    'N' 'N' 0.0061 0.0033
                         'International Tables Vol C Tables 4.2.6.8 and 6.1.1.4'
    'O' 'O' 0.0106 0.0060
                         'International Tables Vol C Tables 4.2.6.8 and 6.1.1.4'
_computing_data_collection     'CrysAlis PRO (Oxford Diffraction, 2009)'
_computing_cell_refinement     'CrysAlis PRO (Oxford Diffraction, 2009)'
_computing_data_reduction     'CrysAlis PRO (Oxford Diffraction, 2009)'
_computing_structure_solution     '<i>SHELXS97</i> (Sheldrick, 2008)'
_computing_structure_refinement     '<i>SHELXL97</i> (Sheldrick, 2008)'
_computing_molecular_graphics     '<i>ORTEP-3 for Windows</i> (Farrugia, 1997)'
_computing_publication_material     '<i>PLATON</i> (Spek, 2009)'
loop_
    _atom_site_type_symbol
    _atom_site_label
    _atom_site_fract_x
    _atom_site_fract_y
    _atom_site_fract_z
    _atom_site_U_iso_or_equiv
    _atom_site_adp_type
    _atom_site_calc_flag
    _atom_site_refinement_flags
    _atom_site_occupancy
    _atom_site_symmetry_multiplicity
    _atom_site_disorder_assembly
    _atom_site_disorder_group
    O O1 0.4139(2) 0.2857(3) 1.1942(2) 0.0468(6) Uani d . 1 1 . .
    C C1 0.5007(4) 0.2700(4) 1.0581(3) 0.0401(8) Uani d . 1 1 . .
    C C8 0.6569(4) 0.4021(4) 1.1982(3) 0.0383(8) Uani d . 1 1 . .
    O O2 0.6415(3) 0.5176(3) 1.3724(2) 0.0569(7) Uani d . 1 1 . .
    O O3 0.8792(3) 0.5209(3) 1.2039(2) 0.0636(8) Uani d . 1 1 . .
    N N2 0.7266(3) 0.4819(3) 1.2608(3) 0.0435(7) Uani d . 1 1 . .
    C C9 0.4856(4) 0.3561(4) 1.2598(3) 0.0394(8) Uani d . 1 1 . .
    N N1 0.3831(3) 0.3738(3) 1.3790(3) 0.0490(8) Uani d . 1 1 . .
    H H1 0.4224 0.4167 1.4267 0.059 Uiso calc R 1 1 . .
    C C6 0.6684(4) 0.3088(4) 0.9922(3) 0.0380(8) Uani d . 1 1 . .
    C C2 0.4066(4) 0.2138(4) 0.9941(4) 0.0490(9) Uani d . 1 1 . .
    H H2 0.2935 0.1877 1.0408 0.059 Uiso calc R 1 1 . .
    C C5 0.7416(4) 0.2899(4) 0.8563(3) 0.0489(9) Uani d . 1 1 . .
    H H5 0.8551 0.3151 0.8099 0.059 Uiso calc R 1 1 . .
    C C7 0.7700(4) 0.3607(4) 1.0681(3) 0.0413(8) Uani d . 1 1 B .
    H H7 0.8238 0.4563 1.0044 0.050 Uiso calc R 1 1 . .
    C C4 0.6519(5) 0.2354(4) 0.7888(4) 0.0528(9) Uani d . 1 1 C .
    C C3 0.4833(5) 0.1970(4) 0.8600(4) 0.0548(10) Uani d . 1 1 . .
    H H3 0.4209 0.1592 0.8160 0.066 Uiso calc R 1 1 . .
    C C11 0.9145(4) 0.2466(4) 1.0924(4) 0.0588(10) Uani d DU 1 1 . .
    H H11A 0.9964 0.2440 1.0021 0.071 Uiso calc R 1 1 A 1
    H H11B 0.9726 0.2804 1.1468 0.071 Uiso calc R 1 1 A 1
    N N3A 0.8506(10) 0.0891(5) 1.1687(9) 0.085(2) Uani d PDU 0.629(7) 1 B 1
    O O4A 0.7196(14) 0.0755(17) 1.2654(17) 0.113(3) Uani d PDU 0.629(7) 1 B 1
    O O5A 0.9064(12) -0.0297(9) 1.1366(11) 0.169(3) Uani d PDU 0.629(7) 1 B 1
    N N3B 0.8580(16) 0.0962(10) 1.1944(16) 0.085(2) Uani d PDU 0.371(7) 1 B 2
    O O4B 0.717(2) 0.043(3) 1.240(3) 0.113(3) Uani d PDU 0.371(7) 1 B 2
    O O5B 0.9759(19) 0.0179(16) 1.2268(18) 0.169(3) Uani d PDU 0.371(7) 1 B 2
    C C12 0.7376(6) 0.2240(6) 0.6386(4) 0.0778(13) Uani d DU 1 1 . .
    H H12A 0.7279 0.3246 0.5751 0.093 Uiso calc PR 0.533(8) 1 C 1
    H H12B 0.8581 0.2008 0.6277 0.093 Uiso calc PR 0.533(8) 1 C 1
    H H12C 0.6550 0.2506 0.5857 0.093 Uiso calc PR 0.467(8) 1 C 2
    H H12D 0.8286 0.2970 0.5932 0.093 Uiso calc PR 0.467(8) 1 C 2
    C C13A 0.6702(15) 0.1062(12) 0.5913(10) 0.114(3) Uani d PDU 0.533(8) 1 C 1
    H H13A 0.7334 0.1097 0.4951 0.171 Uiso calc PR 0.533(8) 1 C 1
    H H13B 0.5517 0.1291 0.5983 0.171 Uiso calc PR 0.533(8) 1 C 1
    H H13C 0.6828 0.0050 0.6506 0.171 Uiso calc PR 0.533(8) 1 C 1
    C C13B 0.8100(18) 0.0627(8) 0.6369(12) 0.114(3) Uani d PDU 0.467(8) 1 C 2
    H H13D 0.8636 0.0583 0.5411 0.171 Uiso calc PR 0.467(8) 1 C 2
    H H13E 0.7197 -0.0094 0.6804 0.171 Uiso calc PR 0.467(8) 1 C 2
    H H13F 0.8929 0.0369 0.6881 0.171 Uiso calc PR 0.467(8) 1 C 2
    C C10 0.2057(4) 0.3261(6) 1.4383(4) 0.0722(13) Uani d . 1 1 . .
    H H10A 0.1380 0.3912 1.3825 0.108 Uiso calc R 1 1 . .
    H H10B 0.1624 0.3350 1.5336 0.108 Uiso calc R 1 1 . .
    H H10C 0.2001 0.2209 1.4376 0.108 Uiso calc R 1 1 . .
loop_
    _atom_site_aniso_label
    _atom_site_aniso_U_11
    _atom_site_aniso_U_22
    _atom_site_aniso_U_33
    _atom_site_aniso_U_12
    _atom_site_aniso_U_13
    _atom_site_aniso_U_23
    O1 0.0348(11) 0.0592(17) 0.0485(13) -0.0089(10) -0.0032(9) -0.0247(11)
    C1 0.0371(16) 0.041(2) 0.0445(17) 0.0043(14) -0.0130(14) -0.0158(14)
    C8 0.0367(16) 0.039(2) 0.0394(16) -0.0034(13) -0.0094(13) -0.0109(14)
    O2 0.0646(15) 0.0694(19) 0.0409(12) -0.0110(13) -0.0074(11) -0.0262(12)
    O3 0.0457(14) 0.085(2) 0.0667(16) -0.0271(13) -0.0008(12) -0.0383(15)
    N2 0.0472(16) 0.0450(18) 0.0393(14) -0.0071(12) -0.0081(12) -0.0155(13)
    C9 0.0362(16) 0.0365(19) 0.0431(17) 0.0004(13) -0.0080(14) -0.0114(14)
    N1 0.0431(15) 0.058(2) 0.0448(15) -0.0076(13) 0.0022(12) -0.0255(14)
    C6 0.0404(17) 0.0360(19) 0.0386(16) 0.0007(13) -0.0114(13) -0.0126(14)
    C2 0.0420(18) 0.050(2) 0.063(2) 0.0021(15) -0.0210(16) -0.0223(18)
    C5 0.0472(18) 0.051(2) 0.0468(19) -0.0022(16) -0.0073(15) -0.0175(16)
    C7 0.0361(16) 0.047(2) 0.0416(17) -0.0084(14) -0.0050(13) -0.0173(15)
    C4 0.064(2) 0.052(2) 0.0476(19) 0.0046(17) -0.0212(17) -0.0185(17)
    C3 0.066(2) 0.050(2) 0.063(2) 0.0010(18) -0.0350(19) -0.0208(18)
    C11 0.0356(17) 0.080(3) 0.074(2) 0.0052(17) -0.0169(16) -0.042(2)
    N3A 0.075(3) 0.079(3) 0.095(4) 0.044(2) -0.033(2) -0.023(2)
    O4A 0.131(3) 0.045(7) 0.154(7) -0.008(3) -0.030(3) -0.021(4)
    O5A 0.189(6) 0.098(5) 0.222(9) 0.055(5) -0.065(5) -0.065(5)
    N3B 0.075(3) 0.079(3) 0.095(4) 0.044(2) -0.033(2) -0.023(2)
    O4B 0.131(3) 0.045(7) 0.154(7) -0.008(3) -0.030(3) -0.021(4)
    O5B 0.189(6) 0.098(5) 0.222(9) 0.055(5) -0.065(5) -0.065(5)
    C12 0.100(3) 0.084(3) 0.056(2) -0.003(3) -0.022(2) -0.031(2)
    C13A 0.168(10) 0.096(6) 0.073(5) -0.015(6) 0.000(5) -0.049(4)
    C13B 0.168(10) 0.096(6) 0.073(5) -0.015(6) 0.000(5) -0.049(4)
    C10 0.046(2) 0.092(4) 0.073(3) -0.015(2) 0.0122(19) -0.041(2)
_geom_special_details
;
All e.s.d.'s (except the e.s.d. in the dihedral angle between two l.s. planes)
are estimated using the full covariance matrix. The cell e.s.d.'s are taken
into account individually in the estimation of e.s.d.'s in distances, angles
and torsion angles; correlations between e.s.d.'s in cell parameters are only
used when they are defined by crystal symmetry. An approximate (isotropic)
treatment of cell e.s.d.'s is used for estimating e.s.d.'s involving l.s.
planes.
;
loop_
    _geom_bond_atom_site_label_1
    _geom_bond_atom_site_label_2
    _geom_bond_site_symmetry_2
    _geom_bond_distance
    _geom_bond_publ_flag
    O1 C9 . 1.342(4) ?
    O1 C1 . 1.403(3) ?
    C1 C6 . 1.375(4) ?
    C1 C2 . 1.380(4) ?
    C8 N2 . 1.366(4) ?
    C8 C9 . 1.414(4) ?
    C8 C7 . 1.496(4) ?
    O2 N2 . 1.256(3) ?
    O3 N2 . 1.256(3) ?
    C9 N1 . 1.298(4) ?
    N1 C10 . 1.463(4) ?
    N1 H1 . 0.8600 ?
    C6 C5 . 1.395(4) ?
    C6 C7 . 1.501(4) ?
    C2 C3 . 1.376(5) ?
    C2 H2 . 0.9300 ?
    C5 C4 . 1.372(5) ?
    C5 H5 . 0.9300 ?
    C7 C11 . 1.517(5) ?
    C7 H7 . 0.9800 ?
    C4 C3 . 1.387(5) ?
    C4 C12 . 1.518(5) ?
    C3 H3 . 0.9300 ?
    C11 N3B . 1.4847(11) ?
    C11 N3A . 1.4847(11) ?
    C11 H11A . 0.9700 ?
    C11 H11B . 0.9700 ?
    N3A O4A . 1.2113(11) ?
    N3A O5A . 1.2115(11) ?
    N3B O4B . 1.2114(11) ?
    N3B O5B . 1.2117(11) ?
    C12 C13B . 1.5122(11) ?
    C12 C13A . 1.5125(11) ?
    C12 H12A . 0.9700 ?
    C12 H12B . 0.9700 ?
    C12 H12C . 0.9700 ?
    C12 H12D . 0.9700 ?
    C13A H13A . 0.9600 ?
    C13A H13B . 0.9600 ?
    C13A H13C . 0.9600 ?
    C13B H13D . 0.9600 ?
    C13B H13E . 0.9600 ?
    C13B H13F . 0.9600 ?
    C10 H10A . 0.9600 ?
    C10 H10B . 0.9600 ?
    C10 H10C . 0.9600 ?
loop_
    _geom_angle_atom_site_label_1
    _geom_angle_atom_site_label_2
    _geom_angle_atom_site_label_3
    _geom_angle_site_symmetry_1
    _geom_angle_site_symmetry_3
    _geom_angle
    _geom_angle_publ_flag
    C9 O1 C1 . . 120.9(2) ?
    C6 C1 C2 . . 122.1(3) ?
    C6 C1 O1 . . 122.2(3) ?
    C2 C1 O1 . . 115.7(3) ?
    N2 C8 C9 . . 120.1(3) ?
    N2 C8 C7 . . 117.6(2) ?
    C9 C8 C7 . . 122.2(3) ?
    O3 N2 O2 . . 119.8(3) ?
    O3 N2 C8 . . 118.7(2) ?
    O2 N2 C8 . . 121.5(3) ?
    N1 C9 O1 . . 113.2(3) ?
    N1 C9 C8 . . 126.7(3) ?
    O1 C9 C8 . . 120.1(3) ?
    C9 N1 C10 . . 125.0(3) ?
    C9 N1 H1 . . 117.5 ?
    C10 N1 H1 . . 117.5 ?
    C1 C6 C5 . . 117.5(3) ?
    C1 C6 C7 . . 120.6(3) ?
    C5 C6 C7 . . 121.8(3) ?
    C3 C2 C1 . . 118.7(3) ?
    C3 C2 H2 . . 120.6 ?
    C1 C2 H2 . . 120.6 ?
    C4 C5 C6 . . 122.2(3) ?
    C4 C5 H5 . . 118.9 ?
    C6 C5 H5 . . 118.9 ?
    C8 C7 C6 . . 111.4(2) ?
    C8 C7 C11 . . 114.3(3) ?
    C6 C7 C11 . . 111.6(3) ?
    C8 C7 H7 . . 106.3 ?
    C6 C7 H7 . . 106.3 ?
    C11 C7 H7 . . 106.3 ?
    C5 C4 C3 . . 118.2(3) ?
    C5 C4 C12 . . 119.3(3) ?
    C3 C4 C12 . . 122.5(3) ?
    C2 C3 C4 . . 121.4(3) ?
    C2 C3 H3 . . 119.3 ?
    C4 C3 H3 . . 119.3 ?
    N3B C11 C7 . . 114.4(6) ?
    N3A C11 C7 . . 111.4(4) ?
    N3B C11 H11A . . 117.3 ?
    N3A C11 H11A . . 109.3 ?
    C7 C11 H11A . . 109.3 ?
    N3B C11 H11B . . 97.5 ?
    N3A C11 H11B . . 109.3 ?
    C7 C11 H11B . . 109.3 ?
    H11A C11 H11B . . 108.0 ?
    O4A N3A O5A . . 114.3(8) ?
    O4A N3A C11 . . 118.5(9) ?
    O5A N3A C11 . . 126.8(8) ?
    O4B N3B O5B . . 118.9(19) ?
    O4B N3B C11 . . 128.9(19) ?
    O5B N3B C11 . . 112.1(11) ?
    C13B C12 C13A . . 53.2(7) ?
    C13B C12 C4 . . 110.9(5) ?
    C13A C12 C4 . . 116.9(5) ?
    C13B C12 H12A . . 141.0 ?
    C13A C12 H12A . . 108.1 ?
    C4 C12 H12A . . 108.1 ?
    C13B C12 H12B . . 59.8 ?
    C13A C12 H12B . . 108.1 ?
    C4 C12 H12B . . 108.1 ?
    H12A C12 H12B . . 107.3 ?
    C13B C12 H12C . . 109.5 ?
    C13A C12 H12C . . 57.4 ?
    C4 C12 H12C . . 109.5 ?
    H12A C12 H12C . . 56.1 ?
    H12B C12 H12C . . 142.2 ?
    C13B C12 H12D . . 109.5 ?
    C13A C12 H12D . . 133.6 ?
    C4 C12 H12D . . 109.5 ?
    H12A C12 H12D . . 55.3 ?
    H12B C12 H12D . . 53.9 ?
    H12C C12 H12D . . 108.0 ?
    C12 C13A H13A . . 109.5 ?
    C12 C13A H13B . . 109.5 ?
    H13A C13A H13B . . 109.5 ?
    C12 C13A H13C . . 109.5 ?
    H13A C13A H13C . . 109.5 ?
    H13B C13A H13C . . 109.5 ?
    C12 C13B H13D . . 109.5 ?
    C12 C13B H13E . . 109.5 ?
    H13D C13B H13E . . 109.5 ?
    C12 C13B H13F . . 109.5 ?
    H13D C13B H13F . . 109.5 ?
    H13E C13B H13F . . 109.5 ?
    N1 C10 H10A . . 109.5 ?
    N1 C10 H10B . . 109.5 ?
    H10A C10 H10B . . 109.5 ?
    N1 C10 H10C . . 109.5 ?
    H10A C10 H10C . . 109.5 ?
    H10B C10 H10C . . 109.5 ?
loop_
    _geom_torsion_atom_site_label_1
    _geom_torsion_atom_site_label_2
    _geom_torsion_atom_site_label_3
    _geom_torsion_atom_site_label_4
    _geom_torsion_site_symmetry_1
    _geom_torsion_site_symmetry_2
    _geom_torsion_site_symmetry_3
    _geom_torsion_site_symmetry_4
    _geom_torsion
    _geom_torsion_publ_flag
    C9 O1 C1 C6 . . . . 7.7(5) ?
    C9 O1 C1 C2 . . . . -172.0(3) ?
    C9 C8 N2 O3 . . . . 179.8(3) ?
    C7 C8 N2 O3 . . . . 2.4(4) ?
    C9 C8 N2 O2 . . . . -0.7(5) ?
    C7 C8 N2 O2 . . . . -178.2(3) ?
    C1 O1 C9 N1 . . . . 174.0(3) ?
    C1 O1 C9 C8 . . . . -6.3(4) ?
    N2 C8 C9 N1 . . . . -4.2(5) ?
    C7 C8 C9 N1 . . . . 173.1(3) ?
    N2 C8 C9 O1 . . . . 176.1(3) ?
    C7 C8 C9 O1 . . . . -6.6(5) ?
    O1 C9 N1 C10 . . . . -1.1(5) ?
    C8 C9 N1 C10 . . . . 179.2(4) ?
    C2 C1 C6 C5 . . . . 0.3(5) ?
    O1 C1 C6 C5 . . . . -179.4(3) ?
    C2 C1 C6 C7 . . . . -176.3(3) ?
    O1 C1 C6 C7 . . . . 4.0(5) ?
    C6 C1 C2 C3 . . . . -0.4(5) ?
    O1 C1 C2 C3 . . . . 179.3(3) ?
    C1 C6 C5 C4 . . . . 0.2(5) ?
    C7 C6 C5 C4 . . . . 176.8(3) ?
    N2 C8 C7 C6 . . . . -166.3(3) ?
    C9 C8 C7 C6 . . . . 16.4(4) ?
    N2 C8 C7 C11 . . . . 66.0(4) ?
    C9 C8 C7 C11 . . . . -111.3(3) ?
    C1 C6 C7 C8 . . . . -14.8(4) ?
    C5 C6 C7 C8 . . . . 168.7(3) ?
    C1 C6 C7 C11 . . . . 114.3(3) ?
    C5 C6 C7 C11 . . . . -62.2(4) ?
    C6 C5 C4 C3 . . . . -0.6(5) ?
    C6 C5 C4 C12 . . . . 177.5(3) ?
    C1 C2 C3 C4 . . . . 0.0(5) ?
    C5 C4 C3 C2 . . . . 0.4(6) ?
    C12 C4 C3 C2 . . . . -177.5(4) ?
    C8 C7 C11 N3B . . . . 59.4(9) ?
    C6 C7 C11 N3B . . . . -68.2(9) ?
    C8 C7 C11 N3A . . . . 72.3(5) ?
    C6 C7 C11 N3A . . . . -55.3(5) ?
    N3B C11 N3A O4A . . . . 65(4) ?
    C7 C11 N3A O4A . . . . -41.2(12) ?
    N3B C11 N3A O5A . . . . -123(4) ?
    C7 C11 N3A O5A . . . . 131.0(10) ?
    N3A C11 N3B O4B . . . . -64(4) ?
    C7 C11 N3B O4B . . . . 15(2) ?
    N3A C11 N3B O5B . . . . 112(4) ?
    C7 C11 N3B O5B . . . . -169.6(13) ?
    C5 C4 C12 C13B . . . . 96.2(7) ?
    C3 C4 C12 C13B . . . . -85.9(8) ?
    C5 C4 C12 C13A . . . . 154.5(7) ?
    C3 C4 C12 C13A . . . . -27.5(8) ?
loop_
    _geom_hbond_atom_site_label_D
    _geom_hbond_atom_site_label_H
    _geom_hbond_atom_site_label_A
    _geom_hbond_site_symmetry_A
    _geom_hbond_distance_DH
    _geom_hbond_distance_HA
    _geom_hbond_distance_DA
    _geom_hbond_angle_DHA
    N1 H1 O2 1 0.86 1.97 2.600(3) 129
    N1 H1 O2 2_668 0.86 2.21 2.943(4) 143
    C11 H11A O3 2_767 0.97 2.58 3.258(4) 128
    C12 H12A O2 1_554 0.97 2.55 3.457(5) 156
data_global
_journal_date_recd_electronic     2011-11-23
_journal_date_accepted     2011-12-12
_journal_name_full     'Acta Crystallographica, Section E'
_journal_year     2012
_journal_volume     68
_journal_issue      1
_journal_page_first     o180
_journal_page_last     o181
_journal_paper_category     QO
_journal_paper_doi     10.1107/S1600536811053554
_journal_coeditor_code     LH5388
_publ_contact_author_name     'R. Krishna'
_publ_contact_author_address
;
Centre For Bioinformatics
School of Life science
Pondicherry University
Kalapet
Puducherry 605 014
India
;
_publ_contact_author_email     'krishstrucbio@gmail.com'
_publ_contact_author_fax     '91 413 2655211/2655265'
_publ_contact_author_phone     '91 413 2655580'
_publ_section_title
;
6-Ethyl-<i>N</i>-methyl-3-nitro-4-nitromethyl-4<i>H</i>-chromen-2-amine
;
loop_
    _publ_author_name
    _publ_author_footnote
    _publ_author_address
    'J. Muthukumaran' ?
;     Centre for Bioinformatics
      Pondicherry University
      Puducherry 605 014
      India
;
    'A. Parthiban' ?
;     Department of Chemistry
      Pondicherry University
      Puducherry 605 014
      India
;
    'Surya Prakash Rao, H.'
;
      Additional correspondence author, e-mail: hspr@yahoo.com.
;
;     Department of Chemistry
      Pondicherry University
      Puducherry 605 014
      India
;
    'R. Krishna' ?
;     Centre for Bioinformatics
      Pondicherry University
      Puducherry 605 014
      India
;
