# Supplementary material for: 6-Ethyl-N-methyl-3-nitro-4-nitro­methyl-4H-chromen-2-amine
Source: Acta Crystallogr Sect E Struct Rep Online. 2011 Dec 21;68(Pt 1):o180–1. doi: 10.1107/S1600536811053554 (PMC3254519; doi:10.1107/S1600536811053554)
Supplement: Supplementary file 2 [file e-68-0o180-Isup2.hkl]

# 
# h,k,l, Fc-squared, Fo-squared, sigma(Fo-squared) and status flag 
# 
data_I

_audit_update_record
;
2011-12-10 # Formatted by publCIF
;
_shelx_title '' 
_shelx_refln_list_code          4 
_shelx_F_calc_maximum      154.45 
_exptl_crystal_F_000       308.00 
_reflns_d_resolution_high  0.8410 
 
loop_ 
 _symmetry_equiv_pos_as_xyz 
 'x, y, z' 
 '-x, -y, -z' 
 
_cell_length_a     8.2538 
_cell_length_b     9.0431 
_cell_length_c    10.3323 
_cell_angle_alpha  73.484 
_cell_angle_beta   71.728 
_cell_angle_gamma  83.234 
 
_shelx_F_squared_multiplier     1.000 
 
loop_ 
 _refln_index_h 
 _refln_index_k 
 _refln_index_l 
 _refln_F_squared_calc 
 _refln_F_squared_meas 
 _refln_F_squared_sigma 
 _refln_observed_status 
   2   0   0      875.61      928.24     12.62 o 
   3   0   0       18.34       13.65      0.68 o 
   4   0   0       88.27       76.10      1.92 o 
   5   0   0       49.74       38.86      1.20 o 
   6   0   0        1.11        0.80      1.23 o 
   7   0   0       33.64       23.07      1.73 o 
   8   0   0       55.72       53.96      4.49 o 
   9   0   0        0.43        1.76      3.49 o 
  -9   1   0       14.35       12.81      4.36 o 
  -8   1   0        1.43        1.75      1.86 o 
  -7   1   0       11.82       15.67      1.98 o 
  -6   1   0        8.39        9.97      1.56 o 
  -5   1   0       11.34       20.31      1.54 o 
  -4   1   0      442.10      438.92      8.90 o 
  -3   1   0      514.78      515.61      8.25 o 
  -2   1   0       26.26       50.21      1.42 o 
  -1   1   0       76.79       90.46      1.57 o 
   1   1   0     4492.01     3918.44     17.59 o 
   2   1   0      651.68      645.30      8.23 o 
   3   1   0     1420.24     1492.62     15.12 o 
   4   1   0     1607.85     1848.62     17.18 o 
   5   1   0       14.74        9.66      0.76 o 
   6   1   0       10.98        9.69      0.87 o 
   7   1   0       33.07       33.23      3.59 o 
   8   1   0      102.63       89.27      4.96 o 
   9   1   0        2.32        2.63      3.33 o 
  -9   2   0        1.78       -0.35      4.30 o 
  -8   2   0        3.90        5.39      2.13 o 
  -7   2   0       34.81       37.57      2.47 o 
  -6   2   0       16.06       16.95      2.11 o 
  -5   2   0        0.02        0.84      1.06 o 
  -4   2   0        3.08        1.32      0.90 o 
  -3   2   0       19.92       26.60      0.87 o 
  -2   2   0      489.18      650.85     16.49 o 
  -1   2   0      580.12      530.83     21.32 o 
   0   2   0      543.27      564.21     12.27 o 
   1   2   0     3100.96     3231.76     14.20 o 
   2   2   0      244.95      182.12      4.86 o 
   3   2   0      411.10      400.53      4.45 o 
   4   2   0      430.60      424.33      8.73 o 
   5   2   0       94.11       74.12      3.60 o 
   6   2   0       13.63       16.62      0.89 o 
   7   2   0        9.80       12.17      1.49 o 
   8   2   0       20.68       22.91      3.36 o 
   9   2   0        0.26       -0.93      3.21 o 
  -8   3   0       18.45       21.49      2.59 o 
  -7   3   0       36.39       29.91      4.47 o 
  -6   3   0        3.88        5.74      1.78 o 
  -5   3   0       23.79       23.58      1.34 o 
  -4   3   0      386.92      437.60      8.80 o 
  -3   3   0        5.62        3.46      2.02 o 
  -2   3   0       27.93       10.03      1.80 o 
  -1   3   0       59.87      110.42      4.83 o 
   0   3   0      264.71      178.05      2.26 o 
   1   3   0       38.10       45.08      2.52 o 
   2   3   0       59.85       46.28      1.16 o 
   3   3   0       86.04      103.07      4.24 o 
   4   3   0        0.31        0.47      0.53 o 
   5   3   0      121.53      162.83      3.01 o 
   6   3   0        0.15        0.07      1.12 o 
   7   3   0       16.39       12.79      3.39 o 
   8   3   0        2.08        3.15      3.33 o 
  -8   4   0        0.52        1.45      3.54 o 
  -7   4   0        2.35        3.46      3.65 o 
  -6   4   0        4.12        4.60      1.88 o 
  -5   4   0       11.17       10.77      2.59 o 
  -4   4   0        6.35        7.52      2.39 o 
  -3   4   0       92.11       94.89      3.51 o 
  -2   4   0       20.37       10.63      2.23 o 
  -1   4   0      131.61      153.20      3.77 o 
   0   4   0      760.06      697.99     28.31 o 
   1   4   0      307.97      266.96      4.91 o 
   2   4   0        8.17       22.61      2.85 o 
   3   4   0       11.46       10.08      0.89 o 
   4   4   0        1.08        0.91      0.71 o 
   5   4   0       90.94       81.01      1.52 o 
   6   4   0       70.46       63.34      3.88 o 
   7   4   0       10.93        8.16      2.91 o 
   8   4   0        0.56        0.58      3.15 o 
  -8   5   0        0.26       -0.61      3.11 o 
  -7   5   0       23.72       20.23      3.08 o 
  -6   5   0        0.77        1.66      2.21 o 
  -5   5   0        2.30        1.24      2.43 o 
  -4   5   0        5.71        8.49      2.63 o 
  -3   5   0       53.54       58.97      3.46 o 
  -2   5   0      191.29      155.60      4.39 o 
  -1   5   0      151.71      157.81      4.28 o 
   0   5   0      185.21      189.66      4.32 o 
   1   5   0       47.12       42.90     10.59 o 
   2   5   0       80.37       92.43      2.74 o 
   3   5   0       23.85       21.34      1.85 o 
   4   5   0       20.45       25.19      0.93 o 
   5   5   0       34.77       48.36      3.16 o 
   6   5   0        1.09        2.72      2.70 o 
   7   5   0        3.72        5.79      3.23 o 
   8   5   0        0.79        0.62      3.40 o 
  -7   6   0        0.02       -0.16      2.88 o 
  -6   6   0       10.79        5.16      2.84 o 
  -5   6   0        3.09        2.89      2.71 o 
  -4   6   0       19.78       14.88      3.04 o 
  -3   6   0        1.47        1.01      2.26 o 
  -2   6   0        1.15        0.08      2.05 o 
  -1   6   0        0.00        1.35      0.97 o 
   0   6   0        0.11       -0.40      2.13 o 
   1   6   0        5.92        7.94      6.91 o 
   2   6   0        1.64        0.28      2.65 o 
   3   6   0       10.88       12.02      6.15 o 
   4   6   0        2.10        4.17      1.01 o 
   5   6   0        2.60       -1.86      3.12 o 
   6   6   0        1.60        3.21      3.21 o 
   7   6   0        1.22        2.95      2.64 o 
  -6   7   0        0.00        1.58      2.45 o 
  -5   7   0        6.42        4.40      2.62 o 
  -4   7   0        0.03       -0.29      2.35 o 
  -3   7   0       47.69       44.71      3.69 o 
  -2   7   0       48.98       61.37      4.22 o 
  -1   7   0       43.77       41.04      3.46 o 
   0   7   0      134.90      147.31      4.85 o 
   1   7   0        3.49       13.41      8.87 o 
   2   7   0        3.11        3.48      1.92 o 
   3   7   0        9.14       18.56      9.90 o 
   4   7   0        0.99        2.55      1.81 o 
   5   7   0       13.07       13.23      4.64 o 
   6   7   0        0.06       -4.34      4.34 o 
   7   7   0        1.67        2.04      3.27 o 
  -5   8   0        0.16        2.83      3.30 o 
  -4   8   0        0.90        0.93      2.47 o 
  -3   8   0        0.80        1.92      3.12 o 
  -2   8   0       23.68       23.49      3.63 o 
  -1   8   0        0.25        2.04      2.97 o 
   0   8   0        9.80       19.24     13.01 o 
   1   8   0        0.41        3.09      6.66 o 
   2   8   0        0.08       -1.44      5.65 o 
   3   8   0        8.33        9.56      2.27 o 
   4   8   0        0.51       10.79      4.69 o 
   5   8   0       11.82        9.55      4.46 o 
   6   8   0        0.74       -4.68      4.68 o 
  -4   9   0        0.00        1.10      3.15 o 
  -3   9   0        0.31        0.17      3.01 o 
  -2   9   0        0.19        0.81      3.24 o 
  -1   9   0       14.70       25.36      3.29 o 
   0   9   0       11.18       27.79     20.64 o 
   1   9   0        0.31        5.50     10.07 o 
   2   9   0        5.49       -3.59      7.03 o 
   3   9   0        8.19        7.76      2.53 o 
   4   9   0        5.15       11.44      4.19 o 
  -1  10   0        1.20       -0.09      3.28 o 
   0  10   0        6.33       10.75      8.50 o 
   1  10   0        3.14        4.03      3.24 o 
   2  10   0       11.93       15.98      7.78 o 
   0 -10   1        2.12        5.15      3.45 o 
  -4  -9   1        8.21       13.93      4.47 o 
  -3  -9   1        2.12       15.61      4.75 o 
  -2  -9   1        0.00       -1.01      2.20 o 
  -1  -9   1        1.08        0.98      3.68 o 
   0  -9   1        0.44       12.10     16.38 o 
   1  -9   1       12.82       17.28      3.18 o 
   2  -9   1       10.67        7.23      3.27 o 
   3  -9   1        0.09       -0.20      2.82 o 
   4  -9   1        3.22        2.55      3.54 o 
  -5  -8   1        0.60       -1.93      4.45 o 
  -4  -8   1        5.88        8.44      4.65 o 
  -3  -8   1        0.13        3.64      6.00 o 
  -2  -8   1        3.63        3.52      2.12 o 
  -1  -8   1        0.26        1.81      3.12 o 
   0  -8   1        0.01       11.77     16.63 o 
   1  -8   1        0.65       -0.15      2.52 o 
   2  -8   1       42.44       32.82      3.34 o 
   3  -8   1        0.09        0.05      3.03 o 
   4  -8   1        0.89        0.00      3.07 o 
   5  -8   1        1.68        4.19      3.49 o 
  -6  -7   1        0.24        4.65      3.24 o 
  -5  -7   1        1.16       -1.87      4.38 o 
  -4  -7   1       16.78       23.49      3.73 o 
  -3  -7   1        0.19        4.42      5.27 o 
  -2  -7   1       34.14       37.29      2.61 o 
  -1  -7   1       19.03       21.78      5.60 o 
   0  -7   1        1.41       21.18     24.26 o 
   1  -7   1       69.27       65.03      3.91 o 
   2  -7   1        1.95        0.46      2.87 o 
   3  -7   1       98.71       75.41      4.53 o 
   4  -7   1       28.04       29.53      3.80 o 
   5  -7   1        3.59        1.83      2.39 o 
   6  -7   1        1.89        5.08      3.32 o 
  -7  -6   1        0.06        1.75      3.31 o 
  -6  -6   1        9.17       10.36      3.27 o 
  -5  -6   1        5.21        1.74      3.52 o 
  -4  -6   1        4.94        5.36      1.09 o 
  -3  -6   1        7.82       11.80      8.19 o 
  -2  -6   1        5.67        3.43      1.56 o 
  -1  -6   1        8.75        8.00      3.63 o 
   0  -6   1        0.51       20.32     24.56 o 
   1  -6   1       41.72       47.08      1.66 o 
   2  -6   1       95.35      104.28      4.47 o 
   3  -6   1       20.17       12.61      2.60 o 
   4  -6   1       19.67       12.73      3.05 o 
   5  -6   1        3.01        4.14      2.39 o 
   6  -6   1        0.08       -0.59      2.50 o 
   7  -6   1        2.60       -2.62      3.00 o 
  -7  -5   1        1.37        1.68      3.44 o 
  -6  -5   1       52.59       46.62      4.24 o 
  -5  -5   1        2.92       -0.97      3.27 o 
  -4  -5   1      120.60      142.74      1.67 o 
  -3  -5   1       12.91       10.44      0.87 o 
  -2  -5   1       17.09       21.47      1.21 o 
  -1  -5   1        0.20        6.74      1.82 o 
   0  -5   1       24.04       15.57      1.31 o 
   1  -5   1        2.98        7.87      0.94 o 
   2  -5   1       22.05       19.42      2.84 o 
   3  -5   1        9.88        4.47      1.90 o 
   4  -5   1       10.09       11.78      2.65 o 
   5  -5   1       58.54       59.63      3.93 o 
   6  -5   1        0.00        0.90      2.34 o 
   7  -5   1        3.46        1.29      3.28 o 
   8  -5   1       13.99        9.69      3.88 o 
  -8  -4   1        0.26        0.28      3.38 o 
  -7  -4   1        4.03        4.12      2.96 o 
  -6  -4   1        4.27        5.80      3.02 o 
  -5  -4   1        1.09        3.57      2.72 o 
  -4  -4   1       65.36       50.37      0.86 o 
  -3  -4   1      327.71      381.76      9.43 o 
  -2  -4   1      131.36       96.12      1.97 o 
  -1  -4   1       23.96       15.32      1.40 o 
   0  -4   1     1144.17     1429.44     20.00 o 
   1  -4   1      479.79      435.44      3.07 o 
   2  -4   1      637.09      661.15      7.95 o 
   3  -4   1        1.71        0.15      1.62 o 
   4  -4   1        7.39        6.65      2.29 o 
   5  -4   1        0.00        0.06      2.49 o 
   6  -4   1        0.37        0.33      2.41 o 
   7  -4   1        3.86       -1.90      3.26 o 
   8  -4   1        1.59        5.52      2.65 o 
  -8  -3   1       31.25       27.63      3.60 o 
  -7  -3   1       71.23       78.36      4.69 o 
  -6  -3   1       16.14       12.11      2.95 o 
  -5  -3   1       50.46       50.23      2.15 o 
  -4  -3   1        8.72        8.67      0.66 o 
  -3  -3   1     1034.53     1156.78     11.08 o 
  -2  -3   1     1919.18     2034.65     14.45 o 
  -1  -3   1      140.93      131.37      3.61 o 
   0  -3   1     1098.96     1295.46     12.32 o 
   1  -3   1     1176.56     1077.52     12.99 o 
   2  -3   1       72.66       80.87      2.85 o 
   3  -3   1       32.37       26.44      2.52 o 
   4  -3   1      501.46      534.87      3.25 o 
   5  -3   1       46.61       43.74      1.76 o 
   6  -3   1       70.82       84.99      2.99 o 
   7  -3   1        2.04        5.88      2.72 o 
   8  -3   1        0.62        1.90      2.30 o 
  -8  -2   1        2.67        1.05      2.61 o 
  -7  -2   1      164.52      136.70      5.63 o 
  -6  -2   1       11.18       10.19      1.61 o 
  -5  -2   1        0.69        2.63      0.36 o 
  -4  -2   1        8.66        6.74      0.67 o 
  -3  -2   1       48.45       54.76      2.73 o 
  -2  -2   1       18.29       23.28      1.13 o 
  -1  -2   1     1039.89     1049.78      8.08 o 
   0  -2   1     3880.82     3967.67     42.91 o 
   1  -2   1    23855.24    18280.49    126.39 o 
   2  -2   1     3047.55     2982.88     22.12 o 
   3  -2   1      169.83      189.79      2.87 o 
   4  -2   1        9.58       11.86      0.99 o 
   5  -2   1        1.70       -0.25      1.02 o 
   6  -2   1        0.83        1.85      2.03 o 
   7  -2   1       25.44       37.17      2.63 o 
   8  -2   1        6.81        3.80      2.01 o 
   9  -2   1       14.11       17.36      2.42 o 
  -9  -1   1        0.17        2.64      3.73 o 
  -8  -1   1       56.10       54.74      4.43 o 
  -7  -1   1        9.80        6.70      2.36 o 
  -6  -1   1        1.89        2.79      0.67 o 
  -5  -1   1        0.08        0.05      0.52 o 
  -4  -1   1        9.86       17.49      0.77 o 
  -3  -1   1      162.10      197.06      1.92 o 
  -2  -1   1      924.16      920.98     10.24 o 
  -1  -1   1      477.11      513.98      6.76 o 
   0  -1   1      742.87      769.69      4.51 o 
   1  -1   1     2077.27     1933.06      5.38 o 
   2  -1   1      430.85      571.45     10.37 o 
   3  -1   1       74.83       82.16      2.42 o 
   4  -1   1      912.48      949.35      6.08 o 
   5  -1   1      324.65      381.32     11.55 o 
   6  -1   1       30.79       22.06      3.60 o 
   7  -1   1        0.08        0.26      2.46 o 
   8  -1   1       58.21       62.83      2.82 o 
   9  -1   1       21.03       17.73      4.07 o 
  -9   0   1        0.39        3.11      3.13 o 
  -8   0   1       13.20       13.37      3.24 o 
  -7   0   1        0.05        0.36      2.48 o 
  -6   0   1       24.92       23.49      1.11 o 
  -5   0   1       11.18       16.75      0.89 o 
  -4   0   1      182.26      170.38      8.01 o 
  -3   0   1       74.61       70.61      2.73 o 
  -2   0   1       51.30       67.55      1.73 o 
  -1   0   1      454.88      531.94      7.09 o 
   1   0   1      277.40      293.25      2.61 o 
   2   0   1     3364.27     3560.00     29.93 o 
   3   0   1       57.46       45.54      1.71 o 
   4   0   1      506.66      542.49     13.42 o 
   5   0   1      304.24      290.83      3.60 o 
   6   0   1       89.84       77.42      3.83 o 
   7   0   1        0.20        1.02      1.51 o 
   8   0   1        2.35        2.57      1.52 o 
   9   0   1        7.42       11.35      3.73 o 
  -8   1   1       18.53       12.79      3.95 o 
  -7   1   1        3.29        5.36      1.66 o 
  -6   1   1        7.12        7.21      1.59 o 
  -5   1   1        5.57        5.10      1.14 o 
  -4   1   1        0.04        0.17      0.70 o 
  -3   1   1       99.77      135.25      4.04 o 
  -2   1   1      526.87      562.86      6.90 o 
  -1   1   1      124.10      133.82      0.99 o 
   0   1   1      130.61      132.93      1.92 o 
   1   1   1      198.66      151.92      1.68 o 
   2   1   1      234.34      307.75      3.53 o 
   3   1   1       33.79       33.53      1.26 o 
   4   1   1       37.34       38.24      1.09 o 
   5   1   1        4.88        4.35      0.79 o 
   6   1   1       86.99      102.08      3.67 o 
   7   1   1       10.40       11.10      1.52 o 
   8   1   1        7.92        3.78      1.58 o 
   9   1   1        3.76        6.44      3.54 o 
  -8   2   1       23.07       28.77      4.49 o 
  -7   2   1        0.14       -1.32      1.88 o 
  -6   2   1       88.86       87.69      2.85 o 
  -5   2   1       65.52       64.79      2.33 o 
  -4   2   1        7.57       12.30      1.28 o 
  -3   2   1      130.18      159.88      6.39 o 
  -2   2   1        2.91        6.36      0.60 o 
  -1   2   1      489.77      486.83      6.47 o 
   0   2   1      113.95       93.65      1.85 o 
   1   2   1      555.83      482.68     11.25 o 
   2   2   1        0.17        1.33      0.85 o 
   3   2   1       43.28       27.78      0.97 o 
   4   2   1      150.82      140.40      5.03 o 
   5   2   1       10.02       15.68      0.93 o 
   6   2   1       67.72       62.64      2.35 o 
   7   2   1       45.70       38.48      2.01 o 
   8   2   1       27.82       26.50      3.51 o 
   9   2   1        4.97        5.76      3.00 o 
  -8   3   1       11.05       10.46      2.41 o 
  -7   3   1        2.41        2.07      3.48 o 
  -6   3   1       84.81       88.58      4.02 o 
  -5   3   1        0.71        1.23      1.50 o 
  -4   3   1        2.69        2.56      1.54 o 
  -3   3   1       55.52       54.27      2.14 o 
  -2   3   1      330.57      322.00      7.69 o 
  -1   3   1      625.97      595.44     15.07 o 
   0   3   1      438.99      359.45     20.15 o 
   1   3   1       88.16       97.03      5.27 o 
   2   3   1       51.13       36.24      1.19 o 
   3   3   1       16.39       14.82      0.92 o 
   4   3   1       84.19       91.25      3.21 o 
   5   3   1        0.32        0.60      0.75 o 
   6   3   1       14.06       17.27      1.05 o 
   7   3   1        6.02        4.60      1.49 o 
   8   3   1        0.56       -0.77      2.64 o 
   9   3   1        1.36        1.44      3.29 o 
  -8   4   1        0.52        1.29      5.19 o 
  -7   4   1        0.45        2.38      2.16 o 
  -6   4   1        0.89        0.75      1.84 o 
  -5   4   1       35.16       29.07      4.46 o 
  -4   4   1       13.52       16.02      2.39 o 
  -3   4   1        3.01        3.99      1.96 o 
  -2   4   1        6.04        5.24      2.07 o 
  -1   4   1       49.88       37.61      2.45 o 
   0   4   1       41.16       42.00      1.67 o 
   1   4   1      459.10      487.88     17.17 o 
   2   4   1      226.81      227.45      6.40 o 
   3   4   1       32.45       31.17      1.25 o 
   4   4   1        0.17        0.48      0.79 o 
   5   4   1        0.02        0.37      0.78 o 
   6   4   1       33.93       30.41      2.73 o 
   7   4   1        4.86        2.24      2.36 o 
   8   4   1        3.49        0.97      3.23 o 
   9   4   1        1.56        1.88      2.99 o 
  -7   5   1       34.97       39.05      3.61 o 
  -6   5   1        0.16       -0.36      2.68 o 
  -5   5   1        0.09        0.60      2.17 o 
  -4   5   1       22.15       20.19      2.85 o 
  -3   5   1       30.62       36.41      3.04 o 
  -2   5   1       29.69       23.93      2.27 o 
  -1   5   1      105.22      105.47      3.62 o 
   0   5   1       46.71       59.64      2.97 o 
   1   5   1      355.37      297.95      9.33 o 
   2   5   1        7.32        2.11      1.75 o 
   3   5   1        6.31       15.84      4.78 o 
   4   5   1       15.36       18.67      1.71 o 
   5   5   1       43.93       42.98      5.96 o 
   6   5   1       15.76       21.32      1.77 o 
   7   5   1        3.23        2.08      2.59 o 
   8   5   1        1.88       -0.30      2.97 o 
  -7   6   1       35.41       37.43      3.94 o 
  -6   6   1       16.24       18.26      3.32 o 
  -5   6   1        1.62       -1.45      2.70 o 
  -4   6   1        2.14        9.31      2.92 o 
  -3   6   1        0.18        1.70      2.54 o 
  -2   6   1        6.06        6.13      2.27 o 
  -1   6   1        0.92        1.41      1.78 o 
   0   6   1       57.88       57.17      3.18 o 
   1   6   1        0.00        1.24      1.36 o 
   2   6   1        0.03        0.72      1.27 o 
   3   6   1        0.18        1.60      1.81 o 
   4   6   1        7.23        8.91      1.75 o 
   5   6   1        2.85        2.15      1.85 o 
   6   6   1        5.29        8.23      3.15 o 
   7   6   1        0.00        1.85      3.06 o 
   8   6   1        2.94        2.15      3.62 o 
  -6   7   1        0.76        1.09      3.04 o 
  -5   7   1        1.18       -0.13      2.33 o 
  -4   7   1       28.41       19.20      3.37 o 
  -3   7   1        1.76        3.54      2.51 o 
  -2   7   1       38.79       32.42      3.06 o 
  -1   7   1       11.52       15.79      2.71 o 
   0   7   1      102.27      124.69      4.45 o 
   1   7   1       82.16       98.44     21.95 o 
   2   7   1        0.36        0.40      2.96 o 
   3   7   1        2.26        4.76      1.62 o 
   4   7   1       28.92       31.72      2.01 o 
   5   7   1       45.51       48.96      7.35 o 
   6   7   1       50.60       46.65      5.02 o 
   7   7   1        7.72        9.92      3.32 o 
  -5   8   1       13.28       13.04      3.05 o 
  -4   8   1       15.74       21.01      3.48 o 
  -3   8   1       42.42       35.43      3.61 o 
  -2   8   1        3.13        3.98      2.73 o 
  -1   8   1       39.54       39.58      3.52 o 
   0   8   1       18.74       15.22      3.07 o 
   1   8   1       76.67       90.76      8.42 o 
   2   8   1        1.07        0.27      2.12 o 
   3   8   1       61.22       72.92     15.42 o 
   4   8   1      122.76      135.56      3.71 o 
   5   8   1        0.32        1.11      3.75 o 
   6   8   1       21.86       12.24      4.34 o 
  -4   9   1       17.56       16.40      3.79 o 
  -3   9   1        1.40        5.09      2.94 o 
  -2   9   1        6.26        3.93      3.35 o 
  -1   9   1       17.17       21.70      3.56 o 
   0   9   1        3.18       18.32     20.42 o 
   1   9   1        0.05        4.80      6.97 o 
   2   9   1        0.42        0.70      2.23 o 
   3   9   1       63.47       78.92     13.66 o 
   4   9   1      180.81      203.17      7.35 o 
   5   9   1       34.12       35.17      4.80 o 
  -2  10   1        0.00       -0.96      2.88 o 
  -1  10   1       14.96        9.81      3.55 o 
   0  10   1       27.02       44.78     23.23 o 
   1  10   1       19.53       24.07      4.43 o 
   2  10   1        0.60       -0.68      3.77 o 
   3  10   1        6.86        1.49     12.02 o 
  -3  -9   2        4.85       14.32      3.95 o 
  -1  -9   2        2.78       -0.98      8.16 o 
   0  -9   2       11.81       13.86      7.10 o 
   1  -9   2        0.00       18.31     23.02 o 
   2  -9   2       10.60       10.24      3.22 o 
   3  -9   2        0.13        0.48      3.02 o 
  -4  -8   2        0.72        0.64      4.17 o 
  -3  -8   2        5.23       10.98      3.90 o 
  -2  -8   2        2.99        0.15      9.34 o 
  -1  -8   2        1.92       -0.32      1.97 o 
   0  -8   2        3.42        7.08     11.20 o 
   1  -8   2        2.31        8.20     12.42 o 
   2  -8   2       30.77       28.13      3.43 o 
   3  -8   2       10.05        8.90      3.29 o 
   4  -8   2       10.07       10.81      2.90 o 
   5  -8   2        1.95        3.06      3.47 o 
  -5  -7   2       20.15       12.68      4.71 o 
  -4  -7   2        0.07       -1.24      4.30 o 
  -3  -7   2       16.86       19.89      4.37 o 
  -2  -7   2        4.36        0.59      8.48 o 
  -1  -7   2       10.84       11.48      7.92 o 
   0  -7   2        0.25        8.41     13.67 o 
   1  -7   2       81.26       82.22      4.14 o 
   2  -7   2        0.13       -0.05      2.41 o 
   3  -7   2        0.00        1.08      2.35 o 
   4  -7   2       11.14       13.24      3.46 o 
   5  -7   2        0.23        1.17      2.97 o 
   6  -7   2       18.92       18.62      4.01 o 
  -6  -6   2        0.31        1.66      3.55 o 
  -5  -6   2       13.27        9.51      3.56 o 
  -4  -6   2       12.42       14.46      4.36 o 
  -3  -6   2        0.02        2.05      4.18 o 
  -2  -6   2      108.03      103.73     10.03 o 
  -1  -6   2       22.97       21.24      2.02 o 
   0  -6   2        5.31        9.56     12.27 o 
   1  -6   2       79.87       96.97      3.98 o 
   2  -6   2      498.86      509.71      8.71 o 
   3  -6   2       88.34       90.21      4.42 o 
   4  -6   2        1.73        1.78      2.93 o 
   5  -6   2        3.13        1.85      2.98 o 
   6  -6   2        3.19       -1.24      3.19 o 
   7  -6   2        0.70       -3.12      3.96 o 
  -7  -5   2       20.52       21.05      3.52 o 
  -6  -5   2       63.82       69.99      4.58 o 
  -5  -5   2        0.25        3.18      2.61 o 
  -4  -5   2       33.40       27.57      4.35 o 
  -3  -5   2        0.98        0.86      0.79 o 
  -2  -5   2      411.87      453.83      8.03 o 
  -1  -5   2      352.88      324.07      7.84 o 
   0  -5   2      136.70      158.78     12.68 o 
   1  -5   2      219.30      234.07      5.08 o 
   2  -5   2      289.86      278.03      6.00 o 
   3  -5   2       62.12       77.03      4.05 o 
   4  -5   2        0.00       -0.37      2.63 o 
   5  -5   2       59.69       62.22      4.21 o 
   6  -5   2       31.13       30.37      3.58 o 
   7  -5   2       17.79       14.04      3.98 o 
   8  -5   2        0.40        0.04      3.88 o 
  -7  -4   2        5.52        3.44      3.00 o 
  -6  -4   2      132.72      109.47      4.93 o 
  -5  -4   2       30.38       41.89      3.90 o 
  -4  -4   2        0.67       -1.90      2.78 o 
  -3  -4   2       24.24       30.80      0.82 o 
  -2  -4   2      111.09      127.83      4.37 o 
  -1  -4   2       32.59       45.96      3.92 o 
   0  -4   2        7.30        5.63      1.07 o 
   1  -4   2      653.94      705.02      7.70 o 
   2  -4   2     2936.51     3003.47     16.94 o 
   3  -4   2      453.06      455.65      7.35 o 
   4  -4   2        2.39        3.35      2.07 o 
   5  -4   2        6.70        6.32      2.95 o 
   6  -4   2        2.36       -1.78      2.70 o 
   7  -4   2        1.55       -0.96      3.32 o 
   8  -4   2        2.10        4.54      3.60 o 
  -8  -3   2        6.01        1.06      3.51 o 
  -7  -3   2       12.58       10.18      3.74 o 
  -6  -3   2        2.72        1.13      2.50 o 
  -5  -3   2        0.56        0.83      2.38 o 
  -4  -3   2        5.32        6.16      2.69 o 
  -3  -3   2        8.71        8.13      2.45 o 
  -2  -3   2      197.34      257.25      3.36 o 
  -1  -3   2       39.53       37.35      1.11 o 
   0  -3   2       44.39       61.51      1.24 o 
   1  -3   2      537.52      615.64      5.56 o 
   2  -3   2     1280.81     1318.95      5.24 o 
   3  -3   2        0.22        0.16      1.89 o 
   4  -3   2       47.81       40.79      2.91 o 
   5  -3   2       71.88       80.32      6.01 o 
   6  -3   2      139.79      147.69     10.10 o 
   7  -3   2        0.65        3.33      2.00 o 
   8  -3   2        0.46        1.59      2.23 o 
   9  -3   2       11.43       15.31      2.75 o 
  -8  -2   2       13.68       12.73      3.58 o 
  -7  -2   2       14.04       11.31      2.79 o 
  -6  -2   2       17.51       17.04      2.85 o 
  -5  -2   2       69.07       48.33      3.59 o 
  -4  -2   2        0.99        2.40      2.02 o 
  -3  -2   2       49.01       37.41      2.45 o 
  -2  -2   2        0.80        1.17      2.41 o 
  -1  -2   2      220.75      226.25      2.37 o 
   0  -2   2      687.03      661.53     10.77 o 
   1  -2   2      159.68      192.74      6.22 o 
   2  -2   2       37.67       36.38      1.88 o 
   3  -2   2       13.34        5.29      2.46 o 
   4  -2   2      231.45      277.33      3.81 o 
   5  -2   2       82.69       81.74      2.64 o 
   6  -2   2       45.00       50.15      3.51 o 
   7  -2   2        0.92        1.19      2.14 o 
   8  -2   2       10.84       15.49      2.53 o 
   9  -2   2        0.14        0.35      2.31 o 
  -8  -1   2        1.68        5.69      3.11 o 
  -7  -1   2        1.24        0.37      2.26 o 
  -6  -1   2       23.74       19.59      2.77 o 
  -5  -1   2       15.22       20.70      1.47 o 
  -4  -1   2       71.52       76.78      3.34 o 
  -3  -1   2       28.87       29.59      2.17 o 
  -2  -1   2       91.11      108.90      3.59 o 
  -1  -1   2      354.22      381.69      4.00 o 
   0  -1   2      186.77      193.68      2.19 o 
   1  -1   2      509.37      480.07     20.78 o 
   2  -1   2       48.47       42.89      1.51 o 
   3  -1   2       15.37       13.48      0.84 o 
   4  -1   2        6.67       10.80      1.70 o 
   5  -1   2      220.08      212.43      6.55 o 
   6  -1   2       14.74       16.68      1.95 o 
   7  -1   2        4.25        4.21      1.94 o 
   8  -1   2       20.43       19.05      2.24 o 
   9  -1   2        0.55       -0.29      2.01 o 
  -8   0   2        0.59        2.77      3.48 o 
  -7   0   2       20.95       18.81      3.60 o 
  -6   0   2        0.00        0.70      1.09 o 
  -5   0   2       76.06       78.82      2.66 o 
  -4   0   2       46.45       58.64      3.42 o 
  -3   0   2      104.49      123.67      1.90 o 
  -2   0   2      651.84      714.80     12.46 o 
  -1   0   2      976.87      967.42      6.22 o 
   0   0   2     1428.65     1391.41     15.89 o 
   1   0   2     1793.08     1574.60     15.33 o 
   2   0   2     1673.73     1556.28     12.22 o 
   3   0   2       32.72       34.95      1.63 o 
   4   0   2        0.02        0.67      1.21 o 
   5   0   2      134.20      124.68      2.69 o 
   6   0   2        2.01        1.82      1.40 o 
   7   0   2       51.14       54.70      2.42 o 
   8   0   2       60.15       52.11      2.97 o 
   9   0   2        1.69        2.74      3.33 o 
  -8   1   2       10.46        9.98      3.83 o 
  -7   1   2        0.25        0.13      3.21 o 
  -6   1   2       24.06       22.86      3.50 o 
  -5   1   2       34.04       41.50      1.73 o 
  -4   1   2       15.39       20.70      0.98 o 
  -3   1   2       75.17       61.51      2.11 o 
  -2   1   2       34.57       48.41      0.93 o 
  -1   1   2      318.25      287.97      1.59 o 
   0   1   2       86.81       79.89      2.67 o 
   1   1   2      587.38      550.40      3.26 o 
   2   1   2       46.04       37.09      1.23 o 
   3   1   2      121.04      121.52      2.91 o 
   4   1   2        2.87        7.21      0.92 o 
   5   1   2        0.76        1.68      1.20 o 
   6   1   2        4.88        4.62      1.31 o 
   7   1   2       21.19       19.22      1.84 o 
   8   1   2       14.13       11.48      2.45 o 
   9   1   2        4.20        3.96      2.19 o 
  -8   2   2       22.60       29.23      3.88 o 
  -7   2   2        0.90       -0.29      1.87 o 
  -6   2   2        0.05       -1.57      1.57 o 
  -5   2   2       66.40       58.59      3.49 o 
  -4   2   2       17.70       15.22      1.42 o 
  -3   2   2        2.74        4.39      0.76 o 
  -2   2   2      105.28      148.40      4.35 o 
  -1   2   2       68.93       57.66      1.75 o 
   0   2   2     3483.21     3102.99     80.48 o 
   1   2   2     1304.51     1255.07     11.35 o 
   2   2   2     1200.38     1275.49     21.71 o 
   3   2   2       18.10       17.98      1.55 o 
   4   2   2        8.73        8.85      0.90 o 
   5   2   2       14.83       11.49      1.33 o 
   6   2   2        0.00       -0.62      1.28 o 
   7   2   2       15.61       19.04      1.80 o 
   8   2   2        0.04       -0.50      1.50 o 
   9   2   2        3.95        3.28      2.79 o 
  -8   3   2        6.84        8.54      4.25 o 
  -7   3   2        0.33       -0.13      2.36 o 
  -6   3   2      164.04      178.90      5.57 o 
  -5   3   2        3.05        2.30      1.54 o 
  -4   3   2        0.19        0.14      1.02 o 
  -3   3   2        3.74        1.97      0.93 o 
  -2   3   2        0.01        0.73      1.45 o 
  -1   3   2       79.00      102.57      3.65 o 
   0   3   2      130.42      160.42      5.77 o 
   1   3   2      226.98      227.07      6.82 o 
   2   3   2       81.78       71.66      5.84 o 
   3   3   2       17.62       23.04      1.06 o 
   4   3   2       41.44       58.37      2.21 o 
   5   3   2      183.38      177.51      7.07 o 
   6   3   2       46.68       56.01      6.39 o 
   7   3   2        0.04       -0.83      1.55 o 
   8   3   2        3.81        6.01      1.59 o 
   9   3   2        6.74        4.53      2.96 o 
  -8   4   2        0.77        3.23      4.38 o 
  -7   4   2       29.74       35.70      3.92 o 
  -6   4   2       53.87       56.93      2.83 o 
  -5   4   2       59.65       69.35      2.84 o 
  -4   4   2       17.02       19.43      1.90 o 
  -3   4   2       13.41       10.24      1.15 o 
  -2   4   2        0.81        0.38      1.68 o 
  -1   4   2      112.39      129.21      3.67 o 
   0   4   2      192.54      103.36      3.19 o 
   1   4   2      309.79      265.25      4.60 o 
   2   4   2       41.30       53.94      1.68 o 
   3   4   2      170.94      176.96      9.24 o 
   4   4   2       79.88       65.41      2.12 o 
   5   4   2       11.91       10.79      1.42 o 
   6   4   2        0.00       -0.24      1.46 o 
   7   4   2       25.35       25.40      2.33 o 
   8   4   2        1.15       -1.41      2.35 o 
   9   4   2       17.54       12.79      3.26 o 
  -7   5   2      110.96      111.10      5.10 o 
  -6   5   2      117.14      121.41      4.84 o 
  -5   5   2        0.89        2.93      2.18 o 
  -4   5   2        0.14       -0.70      2.47 o 
  -3   5   2      157.37      170.77      6.38 o 
  -2   5   2        3.06        0.81      2.15 o 
  -1   5   2       43.69       52.84      2.81 o 
   0   5   2       17.56        9.00      2.17 o 
   1   5   2      184.19      248.34      4.79 o 
   2   5   2      210.86      216.80      8.43 o 
   3   5   2       36.61       45.05      8.38 o 
   4   5   2        4.85        7.16      2.59 o 
   5   5   2        0.64        2.01      1.54 o 
   6   5   2       79.62       62.73      4.19 o 
   7   5   2       56.37       52.91      3.74 o 
   8   5   2        8.22        5.42      2.91 o 
  -7   6   2        1.30        1.53      2.77 o 
  -6   6   2       22.36       23.27      3.49 o 
  -5   6   2        6.30        4.92      2.41 o 
  -4   6   2       41.81       38.35      3.42 o 
  -3   6   2      187.13      190.30      9.04 o 
  -2   6   2       57.07       55.67      3.36 o 
  -1   6   2        0.59        2.15      2.33 o 
   0   6   2       67.54       71.92      2.54 o 
   1   6   2      617.89      525.38      7.62 o 
   2   6   2      212.54      231.46      4.34 o 
   3   6   2        6.57        2.58      6.44 o 
   4   6   2      239.18      270.70      4.34 o 
   5   6   2      263.80      263.75     14.18 o 
   6   6   2       16.54       26.69      2.16 o 
   7   6   2        9.98        9.04      2.96 o 
   8   6   2       13.26       19.04      3.46 o 
  -6   7   2       23.90       15.27      3.36 o 
  -5   7   2        9.15       10.25      3.25 o 
  -4   7   2        0.12        0.11      2.85 o 
  -3   7   2      129.32      138.71      5.32 o 
  -2   7   2       12.32       13.83      2.98 o 
  -1   7   2       33.99       35.35      2.95 o 
   0   7   2      150.02      173.30      5.25 o 
   1   7   2       11.73        7.60      1.87 o 
   2   7   2       18.12       14.96      5.49 o 
   3   7   2        2.27       -3.37      7.44 o 
   4   7   2      191.98      202.66      4.19 o 
   5   7   2      625.05      715.65     38.68 o 
   6   7   2       32.96       23.88      4.70 o 
   7   7   2        7.91       17.50      3.84 o 
  -5   8   2        0.01       -1.50      3.13 o 
  -4   8   2        2.51        2.47      2.34 o 
  -3   8   2       17.33       15.92      3.31 o 
  -2   8   2        2.22        1.67      2.79 o 
  -1   8   2        0.49        1.09      2.79 o 
   0   8   2        8.24        4.92      2.80 o 
   1   8   2       94.20      121.48     20.21 o 
   2   8   2       63.00       60.92      2.52 o 
   3   8   2        1.63        2.16      1.89 o 
   4   8   2        9.83       11.34      2.24 o 
   5   8   2       22.69       21.63      2.47 o 
   6   8   2        7.64        2.32      3.96 o 
  -4   9   2        4.07        6.11      3.16 o 
  -3   9   2       10.48       10.89      3.14 o 
  -2   9   2       30.95       28.44      3.43 o 
  -1   9   2        3.67        4.36      3.03 o 
   0   9   2        5.21        8.40      3.12 o 
   1   9   2        5.90       19.73     11.15 o 
   2   9   2        0.01        1.32      2.37 o 
   3   9   2       12.28       10.59      2.82 o 
   4   9   2       72.40       84.60      4.96 o 
   5   9   2       30.65       33.49      5.26 o 
  -2  10   2        3.11        1.91      2.78 o 
  -1  10   2        2.08       -1.21      2.61 o 
   0  10   2        0.83       24.09     21.96 o 
   1  10   2       13.71       14.71      8.35 o 
   2  10   2        1.93        0.84      2.41 o 
   3  10   2        6.27        2.05     10.46 o 
   4  10   2        9.72       20.10      9.99 o 
   0  -9   3        8.48        9.17      4.48 o 
   1  -9   3        1.05        8.34     11.06 o 
   2  -9   3       20.91       39.78     22.39 o 
  -3  -8   3        1.00        8.73      4.01 o 
  -2  -8   3        0.96       13.72      3.71 o 
  -1  -8   3       30.36       41.66     10.17 o 
   0  -8   3        2.27        3.76      2.33 o 
   1  -8   3        1.57        7.40     11.76 o 
   2  -8   3       22.65       21.26      3.11 o 
   3  -8   3       86.44       76.42      4.82 o 
   4  -8   3       47.80       44.57      4.39 o 
  -5  -7   3       13.77       11.16      3.75 o 
  -4  -7   3        0.03       -2.23      3.96 o 
  -3  -7   3        3.02        5.73      3.51 o 
  -2  -7   3        0.04        4.53      8.46 o 
  -1  -7   3       62.66       47.85     10.71 o 
   0  -7   3       73.44       79.36      3.37 o 
   1  -7   3        0.82       18.78     16.22 o 
   2  -7   3        5.19        7.21      2.88 o 
   3  -7   3       32.54       37.85      3.82 o 
   4  -7   3        4.24        9.33      3.42 o 
   5  -7   3        2.86       -0.35      3.62 o 
   6  -7   3       18.99        7.31      4.10 o 
  -6  -6   3       10.18        8.45      3.75 o 
  -5  -6   3       49.35       46.30      4.11 o 
  -4  -6   3       12.20       11.56      3.97 o 
  -3  -6   3       18.03       21.05      4.42 o 
  -2  -6   3        0.27        1.74      6.01 o 
  -1  -6   3       23.00       26.17     14.23 o 
   0  -6   3       24.02       21.67      8.27 o 
   1  -6   3        0.84       11.25     15.69 o 
   2  -6   3      299.19      258.67      6.52 o 
   3  -6   3      179.13      191.38      5.85 o 
   4  -6   3       87.12      101.42      4.84 o 
   5  -6   3        0.39       -2.66      3.50 o 
   6  -6   3        0.77       -3.12      3.25 o 
   7  -6   3        5.85        0.33      3.63 o 
  -6  -5   3        3.16        3.10      3.30 o 
  -5  -5   3       14.44       21.09      3.62 o 
  -4  -5   3       11.48        6.49      3.52 o 
  -3  -5   3        5.89        3.37      0.98 o 
  -2  -5   3       53.89       51.31      2.98 o 
  -1  -5   3        3.87       10.81      8.12 o 
   0  -5   3        4.41        7.56      5.01 o 
   1  -5   3       59.77       50.32      2.89 o 
   2  -5   3      144.75      176.09      5.12 o 
   3  -5   3      289.86      278.04      6.48 o 
   4  -5   3        0.86        1.36      2.59 o 
   5  -5   3        0.76       -3.63      3.63 o 
   6  -5   3       18.37       22.42      3.81 o 
   7  -5   3       11.42        9.36      3.88 o 
  -7  -4   3        9.49       11.70      3.72 o 
  -6  -4   3        9.20        8.96      3.53 o 
  -5  -4   3       12.70       10.65      3.26 o 
  -4  -4   3        5.56        4.26      2.80 o 
  -3  -4   3       16.43        9.73      1.09 o 
  -2  -4   3       27.91       32.85      2.30 o 
  -1  -4   3        0.35        3.61      0.83 o 
   0  -4   3       15.86       23.98     11.39 o 
   1  -4   3       39.43       40.64      1.61 o 
   2  -4   3        4.26        6.56      1.07 o 
   3  -4   3       27.26       24.01      2.11 o 
   4  -4   3        4.04       -1.68      2.37 o 
   5  -4   3       12.79       16.05      3.66 o 
   6  -4   3       18.47       12.49      3.60 o 
   7  -4   3        4.95        6.50      3.76 o 
   8  -4   3        0.32        0.27      3.47 o 
  -7  -3   3        3.37        1.94      3.24 o 
  -6  -3   3       10.84       10.03      3.39 o 
  -5  -3   3        0.72        1.68      2.93 o 
  -4  -3   3        3.10        7.62      2.71 o 
  -3  -3   3       76.88       59.76      3.67 o 
  -2  -3   3       22.68       24.62      0.90 o 
  -1  -3   3        7.72       11.62      0.80 o 
   0  -3   3      275.26      321.39      8.01 o 
   1  -3   3       55.97       38.43      1.55 o 
   2  -3   3       49.88       34.93      2.50 o 
   3  -3   3       53.36       66.13      3.60 o 
   4  -3   3       17.63       20.40      3.17 o 
   5  -3   3       10.53        6.59      3.12 o 
   6  -3   3       25.44       37.73      4.05 o 
   7  -3   3        6.83        5.40      2.51 o 
   8  -3   3        0.58        6.21      3.67 o 
   9  -3   3       10.32       13.54      2.90 o 
  -8  -2   3        1.62        4.34      3.15 o 
  -7  -2   3        2.12        3.13      2.97 o 
  -6  -2   3        9.17        9.43      2.64 o 
  -5  -2   3        2.88        0.71      2.63 o 
  -4  -2   3       61.73       59.56      3.54 o 
  -3  -2   3       98.00      102.09      3.67 o 
  -2  -2   3        3.72        4.58      0.69 o 
  -1  -2   3       26.32       28.71      1.80 o 
   0  -2   3      134.73      165.77      5.70 o 
   1  -2   3      899.38      995.43      5.21 o 
   2  -2   3      221.42      204.85      4.29 o 
   3  -2   3        5.46       12.39      3.76 o 
   4  -2   3       32.08       52.95      3.43 o 
   5  -2   3       33.86       56.27      2.57 o 
   6  -2   3       16.82        9.65      2.76 o 
   7  -2   3        0.22        0.80      2.10 o 
   8  -2   3        2.01        1.29      2.21 o 
   9  -2   3        4.19        4.37      2.46 o 
  -8  -1   3        3.31        5.26      3.49 o 
  -7  -1   3        0.54       -0.33      3.09 o 
  -6  -1   3        4.58        6.41      3.01 o 
  -5  -1   3       24.89       28.19      2.93 o 
  -4  -1   3       48.10       48.83      3.06 o 
  -3  -1   3      128.13      137.65      3.75 o 
  -2  -1   3       49.19       42.21      0.79 o 
  -1  -1   3      212.98      229.04      2.91 o 
   0  -1   3       51.68       46.48      2.41 o 
   1  -1   3      304.97      296.95     12.21 o 
   2  -1   3        8.10        4.24      1.10 o 
   3  -1   3       13.40       13.98      1.05 o 
   4  -1   3       12.30        3.97      1.46 o 
   5  -1   3       28.30       47.26      3.10 o 
   6  -1   3       20.56       26.20      2.14 o 
   7  -1   3       91.91      104.90      3.40 o 
   8  -1   3        5.10        3.04      1.91 o 
   9  -1   3       13.12       10.60      2.27 o 
  -8   0   3       10.68       14.75      3.57 o 
  -7   0   3       17.09       19.43      3.63 o 
  -6   0   3        0.02        0.72      2.95 o 
  -5   0   3        0.00       -0.31      0.82 o 
  -4   0   3       50.50       53.65      2.62 o 
  -3   0   3        3.39        3.00      0.50 o 
  -2   0   3       26.24       16.80      0.60 o 
  -1   0   3       66.76       73.08      1.68 o 
   0   0   3      125.42      117.94      1.15 o 
   1   0   3     2488.72     2370.73     30.23 o 
   2   0   3      123.81      157.52      2.68 o 
   3   0   3     1830.53     1793.59     27.19 o 
   4   0   3        0.66        1.52      0.88 o 
   5   0   3       41.93       33.33      2.00 o 
   6   0   3       33.18       29.62      1.98 o 
   7   0   3        3.11        5.93      1.82 o 
   8   0   3       32.12       38.92      2.56 o 
   9   0   3        6.86        6.17      2.10 o 
  -8   1   3        2.04       -0.15      3.82 o 
  -7   1   3       43.38       44.39      4.07 o 
  -6   1   3        2.14        1.40      2.08 o 
  -5   1   3       31.32       30.68      2.61 o 
  -4   1   3       33.12       40.95      1.12 o 
  -3   1   3        0.31        0.37      0.63 o 
  -2   1   3      100.57       94.87      1.89 o 
  -1   1   3       57.74       54.47      1.42 o 
   0   1   3      157.00      112.10      1.74 o 
   1   1   3       75.59       62.78      1.69 o 
   2   1   3       31.28       29.52      0.66 o 
   3   1   3        4.45        4.24      0.63 o 
   4   1   3       10.93        8.38      0.88 o 
   5   1   3        0.04       -0.13      1.19 o 
   6   1   3       83.01       90.41      2.55 o 
   7   1   3      106.56       98.24      2.88 o 
   8   1   3        0.37        0.20      1.66 o 
   9   1   3        1.78        2.44      1.89 o 
  -8   2   3        1.50        0.98      4.13 o 
  -7   2   3       10.94        9.17      3.24 o 
  -6   2   3      122.09      141.56      3.32 o 
  -5   2   3      141.91      145.29      3.11 o 
  -4   2   3        3.24        2.67      1.05 o 
  -3   2   3       95.29       74.54      1.63 o 
  -2   2   3       10.68       14.67      0.90 o 
  -1   2   3       43.70       27.01      0.84 o 
   0   2   3      524.23      580.85     11.97 o 
   1   2   3      833.92      666.38     11.63 o 
   2   2   3      970.25      999.78     12.57 o 
   3   2   3      128.76      139.15      4.82 o 
   4   2   3       25.52       29.73      1.21 o 
   5   2   3      103.07       87.95      2.23 o 
   6   2   3        7.75        8.79      1.56 o 
   7   2   3        0.31       -1.12      1.64 o 
   8   2   3        2.63        4.50      1.71 o 
   9   2   3        8.78       10.96      1.97 o 
  -7   3   3        5.82        1.80      3.93 o 
  -6   3   3      238.40      235.63      4.35 o 
  -5   3   3      543.46      593.76      8.70 o 
  -4   3   3        0.44       -0.11      1.06 o 
  -3   3   3        8.92        8.47      1.06 o 
  -2   3   3      140.70      195.03     13.42 o 
  -1   3   3       16.79        6.31      1.16 o 
   0   3   3      201.98      184.62      2.59 o 
   1   3   3       15.20       13.34      1.07 o 
   2   3   3     1012.79     1139.17     20.74 o 
   3   3   3      157.87      162.49      6.09 o 
   4   3   3        8.87        7.32      1.24 o 
   5   3   3       99.24      115.11      3.43 o 
   6   3   3       15.31       15.16      2.46 o 
   7   3   3      195.37      165.53      7.49 o 
   8   3   3       14.18       11.32      1.69 o 
   9   3   3        3.29        1.88      3.07 o 
  -7   4   3        1.18        3.14      1.86 o 
  -6   4   3       37.84       45.54      2.68 o 
  -5   4   3       59.90       59.96      2.78 o 
  -4   4   3       32.49       35.13      1.57 o 
  -3   4   3      301.70      310.21      3.70 o 
  -2   4   3      536.53      532.99      7.14 o 
  -1   4   3      119.66      174.33      4.42 o 
   0   4   3       10.02        2.61      2.30 o 
   1   4   3       78.25       70.18      3.15 o 
   2   4   3     1679.89     1650.12     20.51 o 
   3   4   3     1239.63     1294.98     22.48 o 
   4   4   3        5.22        3.81      1.48 o 
   5   4   3      302.42      321.99      4.13 o 
   6   4   3      309.25      276.43      4.19 o 
   7   4   3       25.42       32.36      2.44 o 
   8   4   3       13.43       10.11      2.65 o 
   9   4   3       41.20       46.15      3.93 o 
  -7   5   3       69.74       74.88      8.00 o 
  -6   5   3       48.05       45.34      3.45 o 
  -5   5   3       75.21       67.43      3.88 o 
  -4   5   3        0.50        0.31      1.31 o 
  -3   5   3       11.73       14.74      1.48 o 
  -2   5   3      823.05      868.46      9.74 o 
  -1   5   3        0.07       -0.22      2.17 o 
   0   5   3      156.15      100.80      3.72 o 
   1   5   3      241.78      233.65      5.19 o 
   2   5   3       33.38       33.31      2.20 o 
   3   5   3       54.27       45.00      2.71 o 
   4   5   3        0.49        0.89      1.51 o 
   5   5   3      567.93      516.56     14.41 o 
   6   5   3      718.81      753.92      6.87 o 
   7   5   3       60.49       66.84      2.70 o 
   8   5   3        5.64        8.43      3.07 o 
   9   5   3        0.19       -1.98      3.24 o 
  -6   6   3       60.66       54.81      4.13 o 
  -5   6   3       46.00       55.97      4.04 o 
  -4   6   3        0.70        2.91      2.58 o 
  -3   6   3       64.06       60.79      4.25 o 
  -2   6   3        1.38        3.46      2.12 o 
  -1   6   3        1.09        1.07      1.52 o 
   0   6   3        4.10        2.31      2.04 o 
   1   6   3       34.55       46.55      3.26 o 
   2   6   3       67.11       75.28      8.33 o 
   3   6   3      198.54      192.77     13.56 o 
   4   6   3        0.03        1.81      1.83 o 
   5   6   3        4.48        3.89      1.98 o 
   6   6   3       72.58       63.31      2.80 o 
   7   6   3        0.25        0.29      1.69 o 
   8   6   3       10.63       11.40      3.48 o 
  -6   7   3       24.10       16.65      3.18 o 
  -5   7   3        5.58        8.37      3.15 o 
  -4   7   3        0.16        1.42      2.43 o 
  -3   7   3       31.12       29.86      3.45 o 
  -2   7   3       17.13       10.29      2.53 o 
  -1   7   3       43.72       57.31      3.54 o 
   0   7   3        0.62        0.90      1.74 o 
   1   7   3      118.52      101.71      4.38 o 
   2   7   3       34.00       30.21      8.19 o 
   3   7   3        1.19        1.74      2.55 o 
   4   7   3       23.89       25.30      2.90 o 
   5   7   3      166.06      173.39     13.42 o 
   6   7   3        5.53        5.68      3.40 o 
   7   7   3       20.64       19.78      3.46 o 
  -5   8   3       21.76       16.23      3.68 o 
  -4   8   3        1.03       -1.81      3.00 o 
  -3   8   3       25.94       25.19      3.41 o 
  -2   8   3        0.01        0.03      2.38 o 
  -1   8   3        0.29        4.70      2.81 o 
   0   8   3        1.31        1.34      2.73 o 
   1   8   3       13.64       15.88      2.26 o 
   2   8   3       14.17       20.50      7.17 o 
   3   8   3        9.07        9.64      2.71 o 
   4   8   3       15.88       21.05      4.45 o 
   5   8   3       31.44       34.15      2.63 o 
   6   8   3        0.02       -2.81      4.19 o 
   7   8   3        0.10        2.99      3.42 o 
  -4   9   3        1.07        0.17      3.33 o 
  -3   9   3        5.40        4.18      2.87 o 
  -2   9   3        6.50        6.10      2.74 o 
  -1   9   3        9.43       18.20      3.30 o 
   0   9   3        1.61        3.75      3.00 o 
   1   9   3        0.43       12.41     15.43 o 
   2   9   3       12.60       13.58      2.16 o 
   3   9   3        0.94        1.23      1.88 o 
   4   9   3        8.18       17.00      5.82 o 
   5   9   3        1.38        3.64      2.38 o 
   6   9   3       12.00       13.79      4.39 o 
  -2  10   3        0.93        0.74      2.77 o 
  -1  10   3        7.65        5.62      3.30 o 
   0  10   3        6.67        8.46      3.38 o 
   1  10   3        1.46        5.33      8.50 o 
   2  10   3        0.59        1.35      2.72 o 
   3  10   3        0.01       -0.27      2.82 o 
   4  10   3        5.22        4.63      2.10 o 
  -2  -8   4        7.29       19.84      4.83 o 
   0  -8   4        8.62        2.34      2.66 o 
   1  -8   4        6.35        7.07      7.97 o 
   2  -8   4        3.54       16.61     22.96 o 
   3  -8   4       56.44       36.97      4.70 o 
   4  -8   4       25.86       25.60      4.59 o 
  -4  -7   4        2.52       -0.40      4.08 o 
  -3  -7   4        1.52        0.09      4.22 o 
  -2  -7   4        1.92        7.26      3.36 o 
  -1  -7   4       14.94        6.56      9.03 o 
   0  -7   4        1.10       -2.26      2.36 o 
   1  -7   4        4.52        4.45      9.96 o 
   2  -7   4        0.59       -2.85      2.85 o 
   3  -7   4       11.19        6.67      3.79 o 
   4  -7   4       51.35       45.08      4.67 o 
   5  -7   4        0.43       -1.10      4.16 o 
  -5  -6   4        0.24        1.04      2.98 o 
  -4  -6   4        4.79       -0.69      3.66 o 
  -3  -6   4        2.61        3.77      3.09 o 
  -2  -6   4        0.15        2.64      2.82 o 
  -1  -6   4        3.03       -2.26      8.79 o 
   0  -6   4        4.20       -2.48      2.65 o 
   1  -6   4        9.63       19.10     15.32 o 
   2  -6   4        0.77       -2.35      3.16 o 
   3  -6   4       21.58       18.67      3.53 o 
   4  -6   4        0.06       -2.95      3.68 o 
   5  -6   4        3.38        0.44      2.86 o 
   6  -6   4        1.82        2.38      3.39 o 
  -6  -5   4        2.24        2.28      2.93 o 
  -5  -5   4        1.27        3.11      3.02 o 
  -4  -5   4        3.78       -0.15      2.96 o 
  -3  -5   4        7.17        4.48      3.83 o 
  -2  -5   4       21.82       19.79      2.15 o 
  -1  -5   4       21.08       22.25      5.72 o 
   0  -5   4        1.50       -1.01      1.86 o 
   1  -5   4        7.53       18.78     15.80 o 
   2  -5   4       96.82      100.11      4.38 o 
   3  -5   4       20.17       11.81      3.46 o 
   4  -5   4       28.59       33.45      4.13 o 
   5  -5   4        7.06        5.90      3.73 o 
   6  -5   4        0.68        2.49      3.87 o 
   7  -5   4       10.38       17.66      3.90 o 
  -6  -4   4        0.59       -0.20      3.32 o 
  -5  -4   4        0.04       -1.04      2.99 o 
  -4  -4   4        0.00        1.08      2.22 o 
  -3  -4   4        1.79       -2.51      3.42 o 
  -2  -4   4        5.05        4.78      0.95 o 
  -1  -4   4        7.33        5.28      0.96 o 
   0  -4   4        4.52        3.41      1.68 o 
   1  -4   4        0.57        0.51      1.30 o 
   2  -4   4       70.20       72.45      2.04 o 
   3  -4   4       88.76       91.39      2.51 o 
   4  -4   4        0.34        0.76      0.84 o 
   5  -4   4        0.54        3.24      3.61 o 
   6  -4   4        7.24        8.69      3.89 o 
   7  -4   4        3.33        2.23      2.93 o 
   8  -4   4        0.10        3.42      3.40 o 
  -7  -3   4        0.93        2.33      3.21 o 
  -6  -3   4        3.21        3.24      2.90 o 
  -5  -3   4        2.13        2.51      3.12 o 
  -4  -3   4       50.20       52.40      3.60 o 
  -3  -3   4        1.50        3.94      2.36 o 
  -2  -3   4       30.43       35.34      0.94 o 
  -1  -3   4       16.41       18.82      0.85 o 
   0  -3   4        8.91        8.04      1.28 o 
   1  -3   4      126.83       98.74      5.28 o 
   2  -3   4      186.71      190.49      9.35 o 
   3  -3   4        1.28        1.89      2.61 o 
   4  -3   4       12.74       22.53      3.34 o 
   5  -3   4        0.16        1.84      3.11 o 
   6  -3   4        0.02        1.49      3.37 o 
   7  -3   4        3.28        2.01      2.86 o 
   8  -3   4       19.83       24.69      4.12 o 
  -7  -2   4        0.25       -1.33      2.60 o 
  -6  -2   4       33.04       28.85      3.84 o 
  -5  -2   4        0.21       -0.79      2.93 o 
  -4  -2   4        1.54        1.80      2.70 o 
  -3  -2   4       38.14       38.95      2.21 o 
  -2  -2   4       18.88       20.84      1.16 o 
  -1  -2   4       61.78       75.07      1.13 o 
   0  -2   4       16.69       23.16      1.06 o 
   1  -2   4       54.16       31.14      2.00 o 
   2  -2   4      323.62      290.69      5.29 o 
   3  -2   4        2.73        5.82      1.44 o 
   4  -2   4      239.76      222.73      5.52 o 
   5  -2   4      113.93      135.29      4.89 o 
   6  -2   4        1.97        3.60      2.11 o 
   7  -2   4        5.10        4.74      2.14 o 
   8  -2   4        0.91        1.09      2.34 o 
   9  -2   4        0.68        2.00      2.27 o 
  -7  -1   4        7.28        7.62      3.44 o 
  -6  -1   4       24.35       19.13      3.43 o 
  -5  -1   4       15.01       10.94      2.94 o 
  -4  -1   4        1.28       -0.80      2.52 o 
  -3  -1   4        6.62        6.60      1.53 o 
  -2  -1   4       27.06       27.29      1.24 o 
  -1  -1   4       23.50       20.86      1.46 o 
   0  -1   4        2.00        6.08      0.72 o 
   1  -1   4       85.92       61.96      2.94 o 
   2  -1   4       93.40      118.64      8.50 o 
   3  -1   4      163.99      181.39     13.36 o 
   4  -1   4       29.13       31.22      1.79 o 
   5  -1   4        6.16        7.72      1.74 o 
   6  -1   4        7.14        8.75      2.05 o 
   7  -1   4      149.63      162.44      3.91 o 
   8  -1   4       22.35       19.48      2.59 o 
   9  -1   4        4.42        5.83      2.33 o 
  -7   0   4       26.59       31.60      4.04 o 
  -6   0   4        7.87        8.71      2.75 o 
  -5   0   4      161.52      153.08      5.27 o 
  -4   0   4       89.82      108.22      3.69 o 
  -3   0   4       14.66       15.13      0.69 o 
  -2   0   4      146.09      146.18      3.18 o 
  -1   0   4      201.95      212.58      3.06 o 
   0   0   4        9.80        9.28      0.88 o 
   1   0   4       42.62       61.83      1.36 o 
   2   0   4      284.94      248.77      4.73 o 
   3   0   4        2.23        4.17      0.83 o 
   4   0   4        2.45        4.34      0.96 o 
   5   0   4       65.09       57.43      2.12 o 
   6   0   4      138.74      127.45      3.17 o 
   7   0   4        0.03       -1.52      1.90 o 
   8   0   4        3.60        5.28      2.06 o 
   9   0   4        8.35       12.58      2.38 o 
  -7   1   4        2.28        5.91      3.54 o 
  -6   1   4        5.29        6.27      2.87 o 
  -5   1   4      770.72      782.30     20.41 o 
  -4   1   4      512.46      542.20      9.66 o 
  -3   1   4       28.62       36.03      1.03 o 
  -2   1   4       60.87       71.25      1.69 o 
  -1   1   4        0.42        0.00      0.58 o 
   0   1   4       89.79      135.35      2.08 o 
   1   1   4      337.59      344.86     12.26 o 
   2   1   4      412.99      417.71      7.65 o 
   3   1   4      986.39     1077.89     17.95 o 
   4   1   4       23.34       22.70      1.79 o 
   5   1   4       36.70       26.61      1.63 o 
   6   1   4       28.16       28.74      1.94 o 
   7   1   4      124.66      125.56      4.49 o 
   8   1   4       88.70       87.98      3.12 o 
   9   1   4       13.06       12.68      2.18 o 
  -7   2   4        0.05        1.85      3.18 o 
  -6   2   4        4.92        1.57      3.80 o 
  -5   2   4      263.25      271.01      3.94 o 
  -4   2   4      221.43      190.02      2.84 o 
  -3   2   4        0.01        0.57      1.02 o 
  -2   2   4      243.62      322.79      5.30 o 
  -1   2   4     2879.62     3093.98     20.84 o 
   0   2   4        2.26        0.65      0.61 o 
   1   2   4       20.31       29.00      0.78 o 
   2   2   4       69.93       42.99      2.70 o 
   3   2   4     2463.06     2524.16     39.40 o 
   4   2   4      864.21      884.15      5.63 o 
   5   2   4        6.26        7.73      1.35 o 
   6   2   4      252.36      234.39      7.49 o 
   7   2   4      140.25      141.76      3.45 o 
   8   2   4       26.15       26.31      2.24 o 
   9   2   4        0.18       -0.24      1.80 o 
  -7   3   4        0.16       -0.88      4.04 o 
  -6   3   4       94.55      103.48      3.18 o 
  -5   3   4      219.47      235.59      3.45 o 
  -4   3   4       23.19       17.67      1.47 o 
  -3   3   4        1.30        2.68      1.05 o 
  -2   3   4       89.31       90.46      2.31 o 
  -1   3   4     1551.82     1926.60     57.44 o 
   0   3   4      118.96      123.15      2.14 o 
   1   3   4      338.11      254.08      4.53 o 
   2   3   4      258.84      234.93      3.83 o 
   3   3   4       15.03        8.53      1.47 o 
   4   3   4       33.27       44.27      1.50 o 
   5   3   4       20.39       25.02      1.59 o 
   6   3   4      484.88      458.51      5.15 o 
   7   3   4      665.75      614.91      8.92 o 
   8   3   4       12.46       12.13      2.26 o 
   9   3   4        1.01        1.71      1.76 o 
  -7   4   4       13.05       16.90      4.02 o 
  -6   4   4        6.58        6.14      1.81 o 
  -5   4   4      125.35      135.92      3.45 o 
  -4   4   4      166.46      168.42      3.76 o 
  -3   4   4       70.20       84.98      3.32 o 
  -2   4   4       54.28       38.43      2.89 o 
  -1   4   4        0.78       11.62      2.37 o 
   0   4   4       91.56       54.28      1.92 o 
   1   4   4       14.36        6.22      2.27 o 
   2   4   4      175.71      231.41      3.37 o 
   3   4   4       77.08       94.12      5.74 o 
   4   4   4       29.93       33.27      2.26 o 
   5   4   4       32.01       23.65      1.71 o 
   6   4   4       19.65       28.88      2.05 o 
   7   4   4       92.31      101.25      3.03 o 
   8   4   4        0.60       -0.04      1.77 o 
   9   4   4       19.89       19.51      3.44 o 
  -6   5   4        0.48        1.61      3.19 o 
  -5   5   4       92.04       99.07      7.05 o 
  -4   5   4        3.61        5.46      1.52 o 
  -3   5   4       16.51       12.15      1.55 o 
  -2   5   4       77.32       92.57      2.82 o 
  -1   5   4        3.43        0.91      2.42 o 
   0   5   4       92.72      111.48      3.94 o 
   1   5   4       49.94       66.62      3.46 o 
   2   5   4       85.47       81.55      2.78 o 
   3   5   4        3.12        0.94      2.32 o 
   4   5   4        7.50        6.04      2.17 o 
   5   5   4      100.71       71.20      3.04 o 
   6   5   4       53.36       57.07      2.59 o 
   7   5   4       10.10       10.97      1.96 o 
   8   5   4       11.64        9.98      2.06 o 
   9   5   4       13.63       14.24      3.43 o 
  -6   6   4        0.70       -0.53      2.62 o 
  -5   6   4       29.65       31.82      3.33 o 
  -4   6   4       39.52       33.74      3.07 o 
  -3   6   4        2.16        0.65      1.53 o 
  -2   6   4       25.12       28.17      3.10 o 
  -1   6   4       28.78       16.35      3.05 o 
   0   6   4        3.22        0.91      2.67 o 
   1   6   4       78.74       71.10      3.91 o 
   2   6   4        0.50        1.92      2.43 o 
   3   6   4       98.12       94.88      3.73 o 
   4   6   4        0.18        2.80      2.32 o 
   5   6   4      111.19      111.62      3.32 o 
   6   6   4       21.41       15.97      1.90 o 
   7   6   4        5.84        6.06      1.93 o 
   8   6   4        3.32        3.76      2.48 o 
  -5   7   4        0.51        0.70      2.88 o 
  -4   7   4        2.31        3.19      2.82 o 
  -3   7   4        1.00        4.88      2.55 o 
  -2   7   4        0.29        1.69      2.27 o 
  -1   7   4       28.48       34.84      2.59 o 
   0   7   4        0.21        3.07      3.03 o 
   1   7   4        4.71        3.19      2.87 o 
   2   7   4        2.65        4.93      3.68 o 
   3   7   4       37.82       31.96      6.47 o 
   4   7   4        0.63        4.57      5.21 o 
   5   7   4       43.97       37.49      2.58 o 
   6   7   4        5.02        7.18      1.99 o 
   7   7   4       38.37       44.08      3.11 o 
   8   7   4        0.14        0.15      2.87 o 
  -4   8   4        5.14        3.11      2.96 o 
  -3   8   4       12.32       17.91      3.34 o 
  -2   8   4        0.03        1.28      2.68 o 
  -1   8   4        4.08       12.27      3.14 o 
   0   8   4        7.30        2.20      1.85 o 
   1   8   4        0.60        1.23      2.55 o 
   2   8   4        6.71       15.85      8.04 o 
   3   8   4        0.15       -4.02      6.89 o 
   4   8   4        2.33        4.99      3.07 o 
   5   8   4        4.66        8.76      2.46 o 
   6   8   4        0.01        0.50      2.26 o 
   7   8   4        5.03        9.67      3.29 o 
  -3   9   4        4.63        2.19      2.44 o 
  -2   9   4        9.95        6.59      3.32 o 
  -1   9   4       16.89       24.12      3.54 o 
   0   9   4       23.70       38.12      3.87 o 
   1   9   4        2.14        2.86      2.09 o 
   2   9   4        0.39        2.98      5.99 o 
   3   9   4        0.29       -3.47      6.46 o 
   4   9   4        0.12        2.72      2.59 o 
   5   9   4        0.15        0.89      2.10 o 
   6   9   4       13.39        7.63      4.43 o 
  -2  10   4       12.39       16.34      3.76 o 
  -1  10   4       22.78       19.07      3.26 o 
   0  10   4        4.12        0.80      3.19 o 
   1  10   4        3.38       22.48     19.82 o 
   2  10   4        0.16        1.41      2.06 o 
   3  10   4        0.06        0.66      2.06 o 
   4  10   4        2.92        7.74      7.25 o 
   0  -8   5        3.36        3.70      2.85 o 
   1  -8   5        0.00        3.01      3.63 o 
   2  -8   5        3.52       20.82     16.87 o 
  -3  -7   5        0.31       -0.62      3.64 o 
  -2  -7   5        0.88        3.38      3.39 o 
  -1  -7   5        1.18       14.82      4.12 o 
   0  -7   5        7.96        1.25      5.84 o 
   1  -7   5        0.81        2.84      2.53 o 
   2  -7   5        4.98       12.54      9.46 o 
   3  -7   5        5.25       12.70      3.98 o 
   4  -7   5        0.13        1.80      3.22 o 
   5  -7   5        6.84       10.94      3.72 o 
  -4  -6   5        0.03       -3.63      3.63 o 
  -3  -6   5        1.55       -2.69      3.97 o 
  -2  -6   5        1.56        6.06      3.72 o 
  -1  -6   5        5.91       15.73      7.70 o 
   0  -6   5        1.53        1.06      7.49 o 
   1  -6   5        2.72        2.93      2.50 o 
   2  -6   5       14.13       23.53     12.55 o 
   3  -6   5       14.71        9.57      3.69 o 
   4  -6   5        2.32        8.25      3.71 o 
   5  -6   5        8.52        5.15      3.65 o 
   6  -6   5        0.20        2.86      4.28 o 
  -5  -5   5        1.80        0.23      3.31 o 
  -4  -5   5        0.14        2.44      2.87 o 
  -3  -5   5        0.25       -3.50      3.50 o 
  -2  -5   5        5.90        3.24      3.63 o 
  -1  -5   5        1.83        4.56      3.82 o 
   0  -5   5        0.33        0.49      2.03 o 
   1  -5   5        5.67        3.75      2.01 o 
   2  -5   5        3.41        2.41      1.53 o 
   3  -5   5      106.47      122.59      2.66 o 
   4  -5   5        0.98        4.52      3.50 o 
   5  -5   5        7.67        8.65      3.80 o 
   6  -5   5        1.72        1.19      3.45 o 
   7  -5   5        0.40        2.51      4.01 o 
  -5  -4   5        8.44        9.35      3.24 o 
  -4  -4   5        9.14       11.60      2.77 o 
  -3  -4   5        0.10       -2.75      2.75 o 
  -2  -4   5        4.02        2.15      1.16 o 
  -1  -4   5        0.77       -0.02      1.20 o 
   0  -4   5       16.29       17.69      2.70 o 
   1  -4   5        1.24        1.43      1.40 o 
   2  -4   5        0.59        0.27      1.46 o 
   3  -4   5       22.89       12.97      2.00 o 
   4  -4   5        2.76        6.36      2.01 o 
   5  -4   5       75.13       78.31      4.97 o 
   6  -4   5       22.78       21.36      3.71 o 
   7  -4   5        0.96        2.52      3.63 o 
   8  -4   5        2.22        5.91      3.59 o 
  -6  -3   5        4.27        5.08      3.13 o 
  -5  -3   5       26.40       27.80      3.32 o 
  -4  -3   5        5.74        4.50      2.48 o 
  -3  -3   5       54.38       51.90      3.52 o 
  -2  -3   5        1.17        1.02      0.39 o 
  -1  -3   5       16.68       10.96      0.71 o 
   0  -3   5        7.28        6.09      1.32 o 
   1  -3   5        0.90        1.49      1.27 o 
   2  -3   5       67.91       62.04      2.13 o 
   3  -3   5       30.62       43.90      3.51 o 
   4  -3   5        0.29        4.35      2.57 o 
   5  -3   5        0.56        3.49      3.40 o 
   6  -3   5        8.44        9.96      3.23 o 
   7  -3   5        0.33        0.30      3.59 o 
   8  -3   5       36.10       42.58      4.36 o 
  -6  -2   5       14.82       13.84      3.25 o 
  -5  -2   5        9.43        9.56      3.25 o 
  -4  -2   5       97.50       94.26      4.29 o 
  -3  -2   5       12.86       12.08      2.11 o 
  -2  -2   5       15.37       14.38      0.57 o 
  -1  -2   5      177.13      205.30      3.55 o 
   0  -2   5       34.21       30.64      1.35 o 
   1  -2   5       21.03       23.28      1.44 o 
   2  -2   5        2.70        6.18      1.79 o 
   3  -2   5       44.14       23.95      1.77 o 
   4  -2   5        3.39        7.62      2.71 o 
   5  -2   5       43.01       37.56      3.31 o 
   6  -2   5        1.07        0.64      2.80 o 
   7  -2   5       19.83       20.44      3.86 o 
   8  -2   5        5.19        7.02      2.55 o 
   9  -2   5        0.05       -0.12      2.30 o 
  -7  -1   5        0.28        3.71      3.37 o 
  -6  -1   5       19.76       23.96      3.23 o 
  -5  -1   5       39.97       43.92      3.66 o 
  -4  -1   5      758.77      803.17      7.81 o 
  -3  -1   5      449.41      428.77      9.68 o 
  -2  -1   5        0.22        0.18      0.54 o 
  -1  -1   5        0.93        0.94      0.66 o 
   0  -1   5       49.19       55.42      1.86 o 
   1  -1   5       25.73       25.03      3.38 o 
   2  -1   5       81.05       59.29      2.84 o 
   3  -1   5       46.79       32.06      1.50 o 
   4  -1   5      491.71      595.12     42.55 o 
   5  -1   5        0.08       -0.73      2.64 o 
   6  -1   5       10.64       13.42      1.92 o 
   7  -1   5       57.45       44.55      2.72 o 
   8  -1   5       32.37       38.10      2.66 o 
   9  -1   5       71.54       77.43      3.81 o 
  -7   0   5       39.50       48.67      4.61 o 
  -6   0   5       11.07        9.76      2.94 o 
  -5   0   5        0.36        0.69      2.34 o 
  -4   0   5      376.89      362.47      5.30 o 
  -3   0   5      361.72      361.67      8.98 o 
  -2   0   5       11.50        8.15      0.68 o 
  -1   0   5      584.10      698.21      7.73 o 
   0   0   5     1460.59     1500.80     11.24 o 
   1   0   5       12.92       17.16      1.16 o 
   2   0   5       24.48       23.30      2.22 o 
   3   0   5        1.36       -0.28      0.70 o 
   4   0   5      592.55      590.91      4.73 o 
   5   0   5      456.87      485.01      5.01 o 
   6   0   5       11.34        9.14      2.75 o 
   7   0   5       38.01       31.18      2.45 o 
   8   0   5       27.01       34.62      2.64 o 
   9   0   5        1.55        0.46      2.10 o 
  -7   1   5       10.88       14.09      3.64 o 
  -6   1   5        0.95        2.48      2.75 o 
  -5   1   5      151.96      149.58      4.51 o 
  -4   1   5      123.25      138.23      2.35 o 
  -3   1   5      135.99      121.47      3.28 o 
  -2   1   5       42.96       45.07      1.64 o 
  -1   1   5      164.28      210.56      2.66 o 
   0   1   5     1362.47     1614.06     12.23 o 
   1   1   5       54.22       61.78      2.81 o 
   2   1   5       19.60       31.56      2.14 o 
   3   1   5        5.55        5.06      0.60 o 
   4   1   5       18.52       26.65      1.05 o 
   5   1   5       18.23       15.18      1.46 o 
   6   1   5        8.98       12.58      1.62 o 
   7   1   5      421.19      445.87     18.64 o 
   8   1   5      159.56      144.89     10.12 o 
   9   1   5       18.09       17.15      4.26 o 
  -7   2   5        9.04       11.19      4.11 o 
  -6   2   5        2.78        2.27      3.39 o 
  -5   2   5       69.66       71.66      2.10 o 
  -4   2   5       89.87       86.90      2.13 o 
  -3   2   5      129.84      118.30      3.92 o 
  -2   2   5       21.43       24.91      1.37 o 
  -1   2   5       58.98       69.78      1.52 o 
   0   2   5       20.07       12.23      0.96 o 
   1   2   5      604.23      564.56      3.46 o 
   2   2   5       41.97       26.18      2.73 o 
   3   2   5      484.77      585.08      8.78 o 
   4   2   5        8.14        3.30      1.33 o 
   5   2   5       43.97       39.39      1.68 o 
   6   2   5        1.42        0.48      1.44 o 
   7   2   5       64.37       68.54      2.69 o 
   8   2   5       44.56       54.85      4.88 o 
   9   2   5        3.09        3.88      1.94 o 
  -7   3   5        3.97        0.91      4.11 o 
  -6   3   5        1.16       -0.57      3.58 o 
  -5   3   5        0.02        0.32      1.31 o 
  -4   3   5       19.83       22.94      1.61 o 
  -3   3   5       80.56       83.62      8.26 o 
  -2   3   5       54.29       61.62      3.98 o 
  -1   3   5      114.86      124.37      2.40 o 
   0   3   5        0.53        2.08      0.92 o 
   1   3   5       10.62       15.24      1.03 o 
   2   3   5       11.95       23.56      2.81 o 
   3   3   5      149.54      132.50      2.44 o 
   4   3   5        1.95        1.17      0.99 o 
   5   3   5        0.05        0.77      1.23 o 
   6   3   5       41.06       23.31      2.64 o 
   7   3   5       17.05       19.38      1.99 o 
   8   3   5        0.90       -0.19      1.59 o 
   9   3   5       24.93       23.44      2.25 o 
  -6   4   5       30.99       38.31      4.55 o 
  -5   4   5        0.06        0.60      1.45 o 
  -4   4   5       48.38       49.05      2.03 o 
  -3   4   5       25.59       27.48      1.99 o 
  -2   4   5       20.30       17.47      2.47 o 
  -1   4   5      121.28       99.14      3.71 o 
   0   4   5        6.25        4.94      1.21 o 
   1   4   5        1.07        8.56      2.49 o 
   2   4   5      217.80      195.17      5.81 o 
   3   4   5        0.10        6.24      1.41 o 
   4   4   5       11.24        9.64      2.33 o 
   5   4   5       23.46       30.14      3.43 o 
   6   4   5      101.52      107.90      2.92 o 
   7   4   5       19.14       11.05      1.84 o 
   8   4   5       14.07       11.88      1.97 o 
   9   4   5        1.54        1.54      1.95 o 
  -6   5   5       27.03       30.67      5.15 o 
  -5   5   5       62.14       56.62      2.47 o 
  -4   5   5       36.34       37.14      2.16 o 
  -3   5   5        2.75        3.65      1.64 o 
  -2   5   5       13.40       15.04      2.92 o 
  -1   5   5        4.45        3.43      2.45 o 
   0   5   5      191.88      192.05      5.38 o 
   1   5   5        3.02        1.89      2.66 o 
   2   5   5        4.09        5.43      3.24 o 
   3   5   5       23.24       25.48      3.02 o 
   4   5   5       10.64       12.95      1.79 o 
   5   5   5        3.06       -0.63      1.79 o 
   6   5   5      143.52      128.40      4.01 o 
   7   5   5        0.97        3.23      1.74 o 
   8   5   5        7.85        7.32      1.93 o 
   9   5   5        0.63        1.64      1.77 o 
  -5   6   5        1.19        1.93      2.00 o 
  -4   6   5        8.83        9.52      1.64 o 
  -3   6   5        8.04        8.01      1.63 o 
  -2   6   5        5.78        5.72      1.91 o 
  -1   6   5        8.00        5.67      2.52 o 
   0   6   5        5.17        7.73      2.55 o 
   1   6   5        8.12        8.71      2.49 o 
   2   6   5        7.57       14.21      7.27 o 
   3   6   5       22.56       17.57      4.79 o 
   4   6   5       37.62       43.92      2.38 o 
   5   6   5        1.35       -0.04      1.90 o 
   6   6   5       53.64       50.67      2.42 o 
   7   6   5        2.64        5.44      1.86 o 
   8   6   5        8.70       10.77      2.09 o 
  -5   7   5       12.66       10.56      2.63 o 
  -4   7   5       18.44       15.98      2.86 o 
  -3   7   5       20.74       22.95      3.15 o 
  -2   7   5        4.46        6.85      2.86 o 
  -1   7   5       30.93       28.83      3.41 o 
   0   7   5       70.25       82.94      4.41 o 
   1   7   5       56.70       56.44      3.68 o 
   2   7   5       16.53       35.57      9.11 o 
   3   7   5        6.29        1.42      4.95 o 
   4   7   5       11.58        8.41      3.39 o 
   5   7   5        0.76        2.28      2.08 o 
   6   7   5        0.35       -0.57      2.05 o 
   7   7   5        9.95        6.74      2.04 o 
   8   7   5       14.06       16.43      2.99 o 
  -4   8   5        1.93        1.78      2.50 o 
  -3   8   5        6.02        6.49      3.00 o 
  -2   8   5        3.08        2.31      2.33 o 
  -1   8   5       55.40       54.95      3.11 o 
   0   8   5        6.93        5.01      3.49 o 
   1   8   5        1.24        1.39      3.11 o 
   2   8   5        0.27        3.12      2.80 o 
   3   8   5        3.28        6.00      2.77 o 
   4   8   5        0.63        7.37      6.30 o 
   5   8   5        0.01        1.78      2.29 o 
   6   8   5        2.42        0.16      3.62 o 
   7   8   5        6.38       10.04      2.04 o 
  -3   9   5        0.04        0.85      2.73 o 
  -2   9   5        1.46        0.06      3.09 o 
  -1   9   5       57.23       57.82      4.21 o 
   0   9   5       14.81       22.36      2.69 o 
   1   9   5       40.07       54.62     14.03 o 
   2   9   5        0.74        3.97      4.28 o 
   3   9   5        0.01       -1.94      2.82 o 
   4   9   5        1.91        5.74      4.52 o 
   5   9   5        3.77        4.46      2.47 o 
   6   9   5        1.15       -0.15      2.60 o 
  -1  10   5       49.90       57.16      4.71 o 
   0  10   5       68.49       66.41      4.52 o 
   1  10   5        0.11       -0.73      2.16 o 
   2  10   5       13.47       12.19      3.36 o 
   3  10   5        4.76        0.92      7.36 o 
   4  10   5        4.24       16.54     10.62 o 
  -1  -7   6        0.38        4.57      3.80 o 
   1  -7   6        0.99       -5.05      8.35 o 
   2  -7   6        3.69        6.77      2.89 o 
   3  -7   6        0.98        7.94      8.39 o 
  -3  -6   6        6.39        0.00      4.02 o 
  -2  -6   6        0.03       -1.52      3.96 o 
  -1  -6   6        3.82        5.90      3.39 o 
   0  -6   6        0.34        2.22      2.24 o 
   1  -6   6        8.68        9.95      3.44 o 
   2  -6   6        0.07        5.62      5.24 o 
   3  -6   6        5.88       22.00     15.65 o 
   4  -6   6        5.28        4.75      3.42 o 
   5  -6   6        0.63        4.44      3.91 o 
  -4  -5   6        7.23       10.32      3.37 o 
  -3  -5   6       19.13       15.66      3.32 o 
  -2  -5   6       31.61       25.55      3.62 o 
  -1  -5   6        3.06        3.63      1.46 o 
   0  -5   6        6.68       12.34      4.85 o 
   1  -5   6        3.71        2.60      1.66 o 
   2  -5   6        0.72        2.29      1.64 o 
   3  -5   6        2.01        0.63      1.46 o 
   4  -5   6       38.61       38.45      4.15 o 
   5  -5   6        1.42        2.96      3.43 o 
   6  -5   6        0.32        2.36      3.44 o 
  -5  -4   6       14.33       14.61      3.47 o 
  -4  -4   6        0.34        0.67      2.83 o 
  -3  -4   6       12.22       10.30      2.99 o 
  -2  -4   6        1.46       -1.95      3.20 o 
  -1  -4   6        1.37       -0.02      0.85 o 
   0  -4   6       29.07       27.65      1.85 o 
   1  -4   6       61.89       61.17      3.29 o 
   2  -4   6        1.22        1.47      1.64 o 
   3  -4   6        0.04        0.92      1.45 o 
   4  -4   6        0.00        1.28      1.42 o 
   5  -4   6       19.03       22.98      4.16 o 
   6  -4   6        5.07        6.56      3.77 o 
   7  -4   6        0.96        2.35      3.99 o 
  -5  -3   6       20.71       21.72      3.65 o 
  -4  -3   6       39.50       42.47      3.62 o 
  -3  -3   6      525.95      570.78      6.91 o 
  -2  -3   6       92.30       89.50      3.03 o 
  -1  -3   6        3.80        1.58      0.95 o 
   0  -3   6        1.16        8.00      1.89 o 
   1  -3   6       22.13       17.49      1.69 o 
   2  -3   6       63.59       61.70      2.22 o 
   3  -3   6       11.62       12.19      3.04 o 
   4  -3   6       21.40       13.50      3.52 o 
   5  -3   6       56.75       66.59      4.85 o 
   6  -3   6        1.16        2.12      3.21 o 
   7  -3   6        5.76        4.78      3.77 o 
   8  -3   6       19.10       16.12      3.63 o 
  -6  -2   6       14.34       17.69      3.70 o 
  -5  -2   6        4.66        3.77      2.72 o 
  -4  -2   6        2.66        1.18      2.74 o 
  -3  -2   6      318.01      338.65      5.30 o 
  -2  -2   6      257.05      284.52      9.00 o 
  -1  -2   6        0.05       -0.77      0.98 o 
   0  -2   6      136.44      148.73      2.25 o 
   1  -2   6      380.60      361.85     11.61 o 
   2  -2   6       19.07       21.04      7.54 o 
   3  -2   6        3.06        3.10      1.52 o 
   4  -2   6       14.07       14.54      2.59 o 
   5  -2   6      132.04      121.15      5.14 o 
   6  -2   6       35.32       40.99      3.53 o 
   7  -2   6        0.10       -0.83      2.57 o 
   8  -2   6       18.24       18.49      4.13 o 
  -6  -1   6       10.65        8.74      3.13 o 
  -5  -1   6        9.42        6.95      2.60 o 
  -4  -1   6       58.19       59.31      2.87 o 
  -3  -1   6       89.60       92.95      3.06 o 
  -2  -1   6       27.41       24.90      1.75 o 
  -1  -1   6        0.99        0.93      0.73 o 
   0  -1   6      100.62      125.76      3.97 o 
   1  -1   6      328.32      390.04     12.13 o 
   2  -1   6       18.97       14.38      1.32 o 
   3  -1   6       34.30       41.54      3.72 o 
   4  -1   6        2.36        4.81      1.26 o 
   5  -1   6       54.24       63.45      3.95 o 
   6  -1   6        0.54       -0.53      2.84 o 
   7  -1   6       18.50       20.66      4.04 o 
   8  -1   6       87.05      108.60      5.30 o 
   9  -1   6       67.46       78.54      8.13 o 
  -6   0   6        0.17        0.04      3.12 o 
  -5   0   6       21.20       19.44      2.50 o 
  -4   0   6       68.63       73.48      5.49 o 
  -3   0   6       52.55       48.89      2.43 o 
  -2   0   6       35.67       41.35      1.77 o 
  -1   0   6        7.42        9.59      1.03 o 
   0   0   6        0.12       -0.08      0.87 o 
   1   0   6        1.27        0.56      0.64 o 
   2   0   6      104.66      100.42      1.53 o 
   3   0   6        0.60       -0.30      0.61 o 
   4   0   6      137.66      158.95      7.50 o 
   5   0   6        2.48        5.35      1.24 o 
   6   0   6        4.62        2.65      1.80 o 
   7   0   6       27.22       26.64      2.31 o 
   8   0   6       18.04       16.07      2.29 o 
   9   0   6       12.44       15.74      2.61 o 
  -6   1   6        1.21        3.04      2.74 o 
  -5   1   6        2.55        1.88      2.08 o 
  -4   1   6       15.16       13.17      2.10 o 
  -3   1   6        8.44        9.22      1.27 o 
  -2   1   6       40.87       49.44      2.63 o 
  -1   1   6      259.19      284.23      2.55 o 
   0   1   6        0.56        1.46      0.66 o 
   1   1   6        0.08       -0.30      1.76 o 
   2   1   6       66.01       54.78      2.77 o 
   3   1   6      198.45      216.35      5.04 o 
   4   1   6        6.24        6.28      0.97 o 
   5   1   6        3.26        1.81      0.93 o 
   6   1   6        4.26        6.04      1.72 o 
   7   1   6       20.19       16.28      2.11 o 
   8   1   6        6.31        7.74      2.17 o 
   9   1   6        1.32       -0.66      2.09 o 
  -6   2   6        0.36       -0.46      3.71 o 
  -5   2   6       26.41       25.71      2.70 o 
  -4   2   6       20.54       16.48      1.44 o 
  -3   2   6       88.21       98.62      4.17 o 
  -2   2   6        7.17        4.86      1.21 o 
  -1   2   6       29.75       42.01      1.28 o 
   0   2   6        0.03        1.19      0.65 o 
   1   2   6      145.80      170.47      4.37 o 
   2   2   6        1.86        5.74      2.21 o 
   3   2   6      100.00      114.27      1.82 o 
   4   2   6       64.94       91.24      5.49 o 
   5   2   6       19.60       19.20      1.15 o 
   6   2   6        1.39        2.54      1.36 o 
   7   2   6      120.94      128.12      3.69 o 
   8   2   6        0.01        0.30      1.70 o 
   9   2   6        4.83        6.61      1.95 o 
  -6   3   6        1.89        1.15      3.69 o 
  -5   3   6       55.10       51.85      3.00 o 
  -4   3   6       25.49       24.87      1.70 o 
  -3   3   6        9.80        9.54      1.51 o 
  -2   3   6       20.03       18.48      1.49 o 
  -1   3   6        8.40        9.21      2.31 o 
   0   3   6       17.00       18.63      1.16 o 
   1   3   6       65.55       54.83      1.33 o 
   2   3   6       33.74       51.78      0.84 o 
   3   3   6        1.57        0.83      0.71 o 
   4   3   6        5.11        7.82      1.08 o 
   5   3   6        8.38        9.73      1.31 o 
   6   3   6       10.93        9.31      1.49 o 
   7   3   6      106.59       95.00      6.16 o 
   8   3   6        9.03       10.82      1.90 o 
   9   3   6       10.11        9.90      2.07 o 
  -6   4   6        5.49        5.72      3.37 o 
  -5   4   6       42.54       45.28      2.36 o 
  -4   4   6        8.32       12.94      1.54 o 
  -3   4   6       29.92       23.83      7.30 o 
  -2   4   6        0.19        0.24      2.49 o 
  -1   4   6       72.96       82.77      3.98 o 
   0   4   6        6.93       10.53      1.49 o 
   1   4   6        4.03        5.54      1.15 o 
   2   4   6        2.46        9.82      2.51 o 
   3   4   6       10.36       17.47      1.42 o 
   4   4   6       35.84       31.32      1.48 o 
   5   4   6        5.48        5.60      1.34 o 
   6   4   6       18.98       22.25      1.87 o 
   7   4   6       32.72       37.63      2.43 o 
   8   4   6        0.00       -0.43      1.64 o 
   9   4   6       11.42       16.09      2.18 o 
  -5   5   6        0.00        0.38      1.60 o 
  -4   5   6        0.26        0.28      1.50 o 
  -3   5   6       75.45       72.05      2.71 o 
  -2   5   6       14.86       13.50      2.90 o 
  -1   5   6       33.20       44.59      3.45 o 
   0   5   6       75.32       73.85      3.98 o 
   1   5   6      145.40      150.04      4.81 o 
   2   5   6       81.80       64.40      3.43 o 
   3   5   6        1.03        6.68      2.69 o 
   4   5   6       40.27       34.01      1.99 o 
   5   5   6        0.98        1.18      1.43 o 
   6   5   6        1.08        2.08      1.56 o 
   7   5   6        2.30        1.84      1.63 o 
   8   5   6       24.61       22.66      2.17 o 
   9   5   6        6.42        6.83      2.05 o 
  -5   6   6        7.02        6.94      2.17 o 
  -4   6   6        4.40        5.45      1.73 o 
  -3   6   6        6.21        2.50      1.75 o 
  -2   6   6       22.29       22.23      3.11 o 
  -1   6   6       18.48       14.77      3.30 o 
   0   6   6       34.17       32.74      3.67 o 
   1   6   6        5.73        1.71      3.29 o 
   2   6   6       21.44       26.50      8.40 o 
   3   6   6       11.80       21.43      7.26 o 
   4   6   6        1.86        8.03      2.94 o 
   5   6   6       16.23       16.44      2.78 o 
   6   6   6        8.67        7.87      1.68 o 
   7   6   6        0.66        0.21      1.66 o 
   8   6   6        9.07       10.77      2.04 o 
  -4   7   6        5.63        6.60      2.92 o 
  -3   7   6       15.64       18.01      2.98 o 
  -2   7   6       18.12       18.41      2.87 o 
  -1   7   6       27.10       24.21      3.90 o 
   0   7   6      131.59      129.72      5.42 o 
   1   7   6        1.50        4.42      3.16 o 
   2   7   6       59.56       74.30      8.58 o 
   3   7   6        2.46       -2.22      2.59 o 
   4   7   6        8.48       20.63      4.10 o 
   5   7   6        0.11        0.02      2.02 o 
   6   7   6        3.58        1.10      1.87 o 
   7   7   6        0.08        1.58      1.81 o 
   8   7   6        0.10        0.59      2.01 o 
  -3   8   6        0.07        1.67      2.29 o 
  -2   8   6        3.12        4.13      3.10 o 
  -1   8   6       13.07       16.99      3.87 o 
   0   8   6      379.00      386.02      9.00 o 
   1   8   6      113.79       93.69      5.20 o 
   2   8   6        0.00        6.38      6.38 o 
   3   8   6       14.65        3.52      3.56 o 
   4   8   6       10.24       22.65      2.51 o 
   5   8   6       20.22       20.23      3.00 o 
   6   8   6        3.44        1.24      2.87 o 
   7   8   6        1.57        6.55      2.01 o 
  -2   9   6        1.38        1.50      2.84 o 
  -1   9   6       10.69       12.79      2.82 o 
   0   9   6       15.64       18.71      3.60 o 
   1   9   6       78.37       86.87      5.43 o 
   2   9   6        0.08        2.60      3.26 o 
   3   9   6       24.37       27.06      5.74 o 
   4   9   6       66.54       64.26      4.81 o 
   5   9   6        3.12        2.67      2.18 o 
   6   9   6        2.16       -0.18      2.35 o 
   0  10   6       71.96       87.19      5.16 o 
   1  10   6        4.87       22.18     18.30 o 
   2  10   6        0.27        4.89      5.95 o 
   3  10   6        7.56        6.57      2.88 o 
   4  10   6       22.16       37.71      6.64 o 
  -1  -6   7        7.65        7.91      3.58 o 
   0  -6   7        1.48        7.84      3.84 o 
   1  -6   7        9.18       11.73      2.66 o 
   2  -6   7       14.48       20.25      3.88 o 
   3  -6   7        5.79        9.09      8.30 o 
   4  -6   7        0.11        0.38      3.89 o 
  -3  -5   7       29.33       29.63      3.62 o 
  -2  -5   7      143.01      146.09      6.00 o 
  -1  -5   7       36.57       38.10      3.94 o 
   0  -5   7        0.05        0.32      1.71 o 
   1  -5   7        2.10        1.37      1.71 o 
   2  -5   7        8.66        6.67      1.78 o 
   3  -5   7       17.85       27.63      3.97 o 
   4  -5   7        7.31        6.97      3.55 o 
   5  -5   7        1.34        0.22      3.20 o 
   6  -5   7        7.99       15.81      4.47 o 
  -4  -4   7        9.27        6.94      2.86 o 
  -3  -4   7        4.11        3.16      2.56 o 
  -2  -4   7      106.64      118.44      3.61 o 
  -1  -4   7       71.55       71.67      3.14 o 
   0  -4   7        0.70        1.49      1.03 o 
   1  -4   7       36.43       36.82      2.23 o 
   2  -4   7       31.68       22.62      2.33 o 
   3  -4   7       13.61       18.21      1.84 o 
   4  -4   7        1.92        2.95      1.54 o 
   5  -4   7       19.32       14.71      3.76 o 
   6  -4   7       10.05        7.77      3.82 o 
   7  -4   7        6.90       15.00      4.11 o 
  -4  -3   7       12.91       10.22      3.15 o 
  -3  -3   7       30.56       26.49      3.26 o 
  -2  -3   7        2.03        5.50      2.01 o 
  -1  -3   7       10.45       10.61      1.79 o 
   0  -3   7        0.07        0.28      1.20 o 
   1  -3   7       43.61       51.32      2.81 o 
   2  -3   7       45.90       56.12      2.21 o 
   3  -3   7        1.14       -0.50      1.71 o 
   4  -3   7       30.39       33.17      3.34 o 
   5  -3   7        0.69        0.46      2.97 o 
   6  -3   7        8.22        7.07      3.55 o 
   7  -3   7        0.10       -0.95      3.10 o 
  -5  -2   7        0.03       -1.61      2.93 o 
  -4  -2   7        7.38        5.19      2.12 o 
  -3  -2   7       63.94       69.47      3.05 o 
  -2  -2   7       10.42        8.90      1.92 o 
  -1  -2   7        3.36        5.82      1.16 o 
   0  -2   7        0.00       -0.21      1.28 o 
   1  -2   7        0.01        1.38      1.18 o 
   2  -2   7        1.51        0.21      1.99 o 
   3  -2   7       16.10       12.62      1.66 o 
   4  -2   7        2.59        0.29      2.58 o 
   5  -2   7       25.50       22.43      3.28 o 
   6  -2   7        0.49        0.15      2.56 o 
   7  -2   7        0.18       -2.39      3.57 o 
   8  -2   7        3.74        2.01      3.79 o 
  -5  -1   7        0.31        0.60      2.71 o 
  -4  -1   7        9.14       10.63      2.29 o 
  -3  -1   7       15.60       15.15      2.11 o 
  -2  -1   7        1.22        1.15      1.01 o 
  -1  -1   7       53.48       57.91      4.08 o 
   0  -1   7       45.64       41.64      1.80 o 
   1  -1   7        3.52        2.39      1.11 o 
   2  -1   7        2.54        8.76      2.63 o 
   3  -1   7        5.19        8.42      1.31 o 
   4  -1   7       50.71       73.40      2.79 o 
   5  -1   7       18.69       18.74      3.13 o 
   6  -1   7        3.00        0.98      3.19 o 
   7  -1   7        1.00        1.67      3.33 o 
   8  -1   7        0.79       -3.71      3.71 o 
  -5   0   7        2.54        2.72      2.11 o 
  -4   0   7       52.22       55.10      6.19 o 
  -3   0   7       12.03       12.54      1.96 o 
  -2   0   7        6.65        7.00      1.18 o 
  -1   0   7       10.27        9.20      1.11 o 
   0   0   7       71.43       83.75      3.11 o 
   1   0   7        5.20        6.15      0.74 o 
   2   0   7       19.18       22.08      2.30 o 
   3   0   7        0.53        0.12      0.44 o 
   4   0   7       27.14       22.83      1.47 o 
   5   0   7       30.81       36.40      2.72 o 
   6   0   7        0.06       -2.89      2.89 o 
   7   0   7       28.36       24.42      2.16 o 
   8   0   7        8.36       12.93      2.38 o 
   9   0   7        0.30       -0.24      3.62 o 
  -5   1   7        1.08        1.62      2.32 o 
  -4   1   7       65.56       64.26      6.35 o 
  -3   1   7       16.75       17.30      1.82 o 
  -2   1   7       41.48       37.73      2.59 o 
  -1   1   7        0.67        0.91      0.85 o 
   0   1   7       53.30       59.52      4.34 o 
   1   1   7        2.12        1.60      2.16 o 
   2   1   7        0.87        2.00      1.94 o 
   3   1   7        1.06        1.75      1.80 o 
   4   1   7       51.17       61.77      2.26 o 
   5   1   7       14.01       13.30      1.43 o 
   6   1   7        4.55        2.38      1.56 o 
   7   1   7       23.98       30.50      4.71 o 
   8   1   7       67.21       61.82      3.05 o 
   9   1   7        0.01       -0.02      3.48 o 
  -5   2   7        0.06       -0.42      2.37 o 
  -4   2   7       31.72       29.72      2.64 o 
  -3   2   7        0.12       -0.24      1.28 o 
  -2   2   7       43.63       43.65      2.56 o 
  -1   2   7        4.45        4.61      1.03 o 
   0   2   7       77.36       94.64      6.17 o 
   1   2   7        9.64       11.76      1.02 o 
   2   2   7       71.35       79.75      3.82 o 
   3   2   7       24.44       38.11      2.99 o 
   4   2   7        2.22        3.13      0.66 o 
   5   2   7        0.81        3.27      1.47 o 
   6   2   7        9.62        6.51      1.58 o 
   7   2   7        1.04       -0.12      1.68 o 
   8   2   7       55.64       67.16      5.96 o 
   9   2   7        1.85        3.65      2.72 o 
  -5   3   7        0.02        0.24      2.16 o 
  -4   3   7        5.11        4.07      1.42 o 
  -3   3   7        6.33        2.93      1.44 o 
  -2   3   7       11.22        8.60      1.54 o 
  -1   3   7       31.12       37.20      3.27 o 
   0   3   7       29.40       34.26      1.80 o 
   1   3   7       20.59       11.44      0.76 o 
   2   3   7       91.42       90.28      4.08 o 
   3   3   7        7.07       12.26      2.86 o 
   4   3   7       17.07       27.55      1.15 o 
   5   3   7       24.45       26.66      1.35 o 
   6   3   7        4.08        3.73      1.38 o 
   7   3   7        0.03       -0.01      1.54 o 
   8   3   7        1.20        1.33      1.67 o 
   9   3   7        4.40        8.13      3.14 o 
  -5   4   7        0.86        1.79      2.23 o 
  -4   4   7        2.23        2.50      1.46 o 
  -3   4   7       34.34       31.01      3.77 o 
  -2   4   7        6.20        3.67      2.39 o 
  -1   4   7       38.55       49.48      3.53 o 
   0   4   7       75.65       65.25      3.65 o 
   1   4   7       51.32       52.93      3.24 o 
   2   4   7       74.04       76.16      1.77 o 
   3   4   7        9.13       11.83      1.60 o 
   4   4   7       38.23       39.07      2.91 o 
   5   4   7       24.58       22.29      1.60 o 
   6   4   7        2.86        0.69      1.44 o 
   7   4   7        0.23        0.81      1.53 o 
   8   4   7        0.75       -0.12      1.65 o 
   9   4   7        0.01       -0.70      3.10 o 
  -5   5   7        5.84        3.50      2.80 o 
  -4   5   7        0.26        0.92      1.56 o 
  -3   5   7        6.45        6.72      2.74 o 
  -2   5   7      138.63      138.24      5.15 o 
  -1   5   7        8.35        8.33      3.15 o 
   0   5   7       19.36       17.84      3.47 o 
   1   5   7      189.95      188.75      5.89 o 
   2   5   7        1.91        4.85      1.97 o 
   3   5   7      111.74      102.13      2.95 o 
   4   5   7       61.18       48.63      5.46 o 
   5   5   7        0.69        0.68      1.34 o 
   6   5   7        7.15        2.59      1.50 o 
   7   5   7        1.04        3.14      1.66 o 
   8   5   7        0.28       -0.57      1.65 o 
  -4   6   7        0.91        0.06      1.56 o 
  -3   6   7       11.23        8.47      1.88 o 
  -2   6   7        5.48        6.70      2.97 o 
  -1   6   7       42.66       43.99      3.90 o 
   0   6   7      128.78      144.62      5.89 o 
   1   6   7      844.54      902.68     12.27 o 
   2   6   7      214.77      213.63      6.43 o 
   3   6   7        7.48        7.91      2.83 o 
   4   6   7        1.30        0.60      1.79 o 
   5   6   7        1.40        0.66      1.75 o 
   6   6   7        9.20        5.03      1.66 o 
   7   6   7       14.40       10.50      1.89 o 
   8   6   7        0.02       -0.36      1.85 o 
  -4   7   7       29.98       28.18      3.21 o 
  -3   7   7       26.49       21.20      3.09 o 
  -2   7   7       49.09       42.13      4.21 o 
  -1   7   7        0.14       -0.37      3.41 o 
   0   7   7       20.45       22.65      3.72 o 
   1   7   7       85.03       77.95      4.93 o 
   2   7   7      180.00      231.31      7.60 o 
   3   7   7        0.18       -1.72      5.01 o 
   4   7   7      110.17      110.29      3.47 o 
   5   7   7       53.71       49.38      4.65 o 
   6   7   7        0.55        0.79      1.64 o 
   7   7   7        0.71        1.18      1.73 o 
  -3   8   7        0.19        0.82      2.34 o 
  -2   8   7        6.32        6.19      2.87 o 
  -1   8   7        7.26        6.21      3.67 o 
   0   8   7      182.85      191.31      6.92 o 
   1   8   7       92.81      104.93      5.77 o 
   2   8   7       28.29       48.64      7.25 o 
   3   8   7        0.69        4.02      3.13 o 
   4   8   7       25.10       20.63      2.87 o 
   5   8   7       55.62       54.91      3.02 o 
   6   8   7        1.89        0.15      2.05 o 
   7   8   7        4.68        7.83      2.14 o 
  -1   9   7        9.95       13.45      2.41 o 
   0   9   7       64.22       58.19      4.60 o 
   1   9   7       17.79       13.15      3.57 o 
   2   9   7        5.32        7.92      5.32 o 
   3   9   7        0.27       -3.74      4.74 o 
   4   9   7       24.96       24.85      6.14 o 
   5   9   7        0.02        0.23      2.40 o 
   1  10   7       30.27       39.72     10.65 o 
   2  10   7       13.17       15.49      3.20 o 
   3  10   7        4.50        3.31      3.52 o 
  -1  -5   8        0.36       -3.31      3.31 o 
   0  -5   8        0.04        0.81      2.10 o 
   1  -5   8        2.87        4.88      1.68 o 
   2  -5   8        4.83        4.21      1.82 o 
   3  -5   8        6.88        6.79      2.56 o 
   4  -5   8        1.29        3.94      7.97 o 
  -2  -4   8       13.34       10.88      2.25 o 
  -1  -4   8        3.65       -0.94      2.15 o 
   0  -4   8        0.23       -1.68      1.98 o 
   1  -4   8        0.21        1.13      1.39 o 
   2  -4   8        3.30        4.19      1.80 o 
   3  -4   8        1.20        0.49      1.67 o 
   4  -4   8        0.39        8.58     12.16 o 
   5  -4   8        2.36       -0.44      2.84 o 
   6  -4   8        0.53       -0.34      3.05 o 
  -3  -3   8       12.01       14.10      2.70 o 
  -2  -3   8       13.96       15.11      2.19 o 
  -1  -3   8        0.21        0.46      1.73 o 
   0  -3   8        3.47        2.76      1.26 o 
   1  -3   8       11.36       10.32      1.41 o 
   2  -3   8        5.72        6.66      1.49 o 
   3  -3   8        0.08        1.12      1.65 o 
   4  -3   8        1.15       11.25     11.55 o 
   5  -3   8       24.86       24.33      3.49 o 
   6  -3   8        1.56       -0.28      3.54 o 
   7  -3   8        0.76       -0.30      3.14 o 
  -4  -2   8        0.02       -1.55      2.24 o 
  -3  -2   8       14.20       11.49      2.23 o 
  -2  -2   8       31.48       33.01      3.03 o 
  -1  -2   8        0.13        0.14      1.58 o 
   0  -2   8       10.35        9.93      1.17 o 
   1  -2   8        8.20        7.76      1.28 o 
   2  -2   8        0.62        3.21      1.27 o 
   3  -2   8        0.67        0.26      1.59 o 
   4  -2   8        0.01        6.10      8.54 o 
   5  -2   8       12.32        7.53      3.46 o 
   6  -2   8       10.09        7.60      2.97 o 
   7  -2   8        1.41       -0.95      2.89 o 
  -4  -1   8        0.57        0.52      2.05 o 
  -3  -1   8       44.95       44.79      2.63 o 
  -2  -1   8        0.65       -0.47      1.65 o 
  -1  -1   8        3.71        3.27      1.14 o 
   0  -1   8       15.59       16.41      1.24 o 
   1  -1   8       20.24       19.93      1.84 o 
   2  -1   8        0.00        0.50      1.74 o 
   3  -1   8        6.07        9.96      2.79 o 
   4  -1   8        1.54       14.52     11.25 o 
   5  -1   8        4.85        5.32      2.37 o 
   6  -1   8        6.50        6.02      2.04 o 
   7  -1   8        0.03       -1.61      2.26 o 
   8  -1   8        8.82       10.30      2.55 o 
  -4   0   8        2.73        3.47      2.00 o 
  -3   0   8       39.65       40.70      2.98 o 
  -2   0   8        0.04        0.72      1.11 o 
  -1   0   8       10.07       11.00      1.20 o 
   0   0   8       21.02       20.99      1.23 o 
   1   0   8       48.46       59.85      1.37 o 
   2   0   8       25.16       29.15      2.82 o 
   3   0   8       36.35       38.50      3.28 o 
   4   0   8        0.40        2.93      2.32 o 
   5   0   8        2.15        3.01      2.51 o 
   6   0   8        0.09       -2.76      3.19 o 
   7   0   8        2.07        0.82      2.47 o 
   8   0   8       12.07        9.62      3.28 o 
  -5   1   8        0.98        1.26      3.16 o 
  -4   1   8        0.77       -0.41      1.91 o 
  -3   1   8        5.50        5.32      1.95 o 
  -2   1   8        4.73        4.27      1.22 o 
  -1   1   8        0.01        0.86      1.12 o 
   0   1   8        0.01        0.11      1.07 o 
   1   1   8       95.93       83.86      3.75 o 
   2   1   8       14.55       12.85      2.78 o 
   3   1   8       45.43       40.94      3.32 o 
   4   1   8        7.28       12.96      2.53 o 
   5   1   8        0.13        0.34      2.37 o 
   6   1   8       45.86       47.38      3.71 o 
   7   1   8        0.23       -0.58      2.75 o 
   8   1   8        2.37        1.50      2.84 o 
  -5   2   8        0.34       -0.46      2.47 o 
  -4   2   8        0.68       -0.66      2.24 o 
  -3   2   8        2.15        1.56      1.43 o 
  -2   2   8       13.05       12.53      1.55 o 
  -1   2   8       39.77       44.61      1.97 o 
   0   2   8       14.79       20.59      3.59 o 
   1   2   8       24.73       31.68      3.12 o 
   2   2   8       26.41       17.67      2.97 o 
   3   2   8       47.60       35.00      3.65 o 
   4   2   8       19.20       31.46      3.34 o 
   5   2   8       16.59       15.43      3.22 o 
   6   2   8        8.14        7.17      2.67 o 
   7   2   8       11.52        8.45      3.13 o 
   8   2   8        1.37        0.75      3.21 o 
   9   2   8        4.93        6.86      3.64 o 
  -4   3   8        2.93        2.54      2.29 o 
  -3   3   8        0.41        1.23      1.44 o 
  -2   3   8       33.47       30.33      2.57 o 
  -1   3   8       96.35       97.73      4.25 o 
   0   3   8       85.15       91.77      4.34 o 
   1   3   8       63.64       83.42      4.18 o 
   2   3   8      123.77       95.56      4.39 o 
   3   3   8       70.59       74.52      4.30 o 
   4   3   8       19.30       14.51      3.45 o 
   5   3   8       22.28       16.98      3.05 o 
   6   3   8       22.35       23.70      3.71 o 
   7   3   8        1.62        0.34      2.60 o 
   8   3   8        2.30        3.16      2.89 o 
   9   3   8        0.02        0.16      2.82 o 
  -4   4   8        7.34        9.99      3.23 o 
  -3   4   8       30.16       27.47      3.67 o 
  -2   4   8        0.04        0.47      1.96 o 
  -1   4   8       20.11       19.60      3.25 o 
   0   4   8       41.30       45.47      3.63 o 
   1   4   8      155.65      156.93      5.23 o 
   2   4   8     1253.81     1286.90     49.86 o 
   3   4   8      137.99      116.46      5.18 o 
   4   4   8        0.10        1.58      2.86 o 
   5   4   8        0.00        0.18      2.59 o 
   6   4   8        0.03       -0.89      3.31 o 
   7   4   8       27.50       18.65      3.87 o 
   8   4   8        1.30        0.35      3.49 o 
  -4   5   8        0.16        0.33      1.70 o 
  -3   5   8       35.94       27.12      3.35 o 
  -2   5   8       92.59       77.92      4.36 o 
  -1   5   8       40.37       39.95      4.00 o 
   0   5   8        0.00       -0.44      3.25 o 
   1   5   8       35.25       39.64      3.57 o 
   2   5   8      229.83      201.95      6.58 o 
   3   5   8      201.43      241.58      8.01 o 
   4   5   8        3.84        1.47      2.81 o 
   5   5   8       53.75       51.79      4.06 o 
   6   5   8       94.14       95.59      5.14 o 
   7   5   8        1.92        0.54      3.00 o 
   8   5   8        0.04        1.51      2.84 o 
  -3   6   8       11.09       10.09      1.82 o 
  -2   6   8        1.34       -0.01      2.71 o 
  -1   6   8       13.40       10.69      3.38 o 
   0   6   8       18.27       16.03      3.76 o 
   1   6   8      222.10      219.10      7.04 o 
   2   6   8      146.43      129.08      5.82 o 
   3   6   8        9.34       30.68      5.72 o 
   4   6   8        8.09        8.46      3.47 o 
   5   6   8       28.62       15.25      3.15 o 
   6   6   8       33.61       26.48      3.65 o 
   7   6   8        0.31        1.08      2.80 o 
   8   6   8        1.41        3.33      3.51 o 
  -3   7   8        3.09        2.10      2.68 o 
  -2   7   8       19.20       14.77      3.31 o 
  -1   7   8        9.05       12.14      3.50 o 
   0   7   8       82.52       97.61      5.27 o 
   1   7   8       95.30       96.12      5.32 o 
   2   7   8       10.32       13.64      3.92 o 
   3   7   8        5.22        0.46      3.58 o 
   4   7   8        7.88        5.94      3.31 o 
   5   7   8        4.24        0.13      3.45 o 
   6   7   8        5.32        6.81      3.27 o 
   7   7   8        3.06        2.28      3.11 o 
  -2   8   8        9.16        6.16      3.20 o 
  -1   8   8        3.68        2.27      3.04 o 
   0   8   8       14.62       16.78      3.64 o 
   1   8   8        0.09        1.12      3.57 o 
   2   8   8       81.24       81.98      5.38 o 
   3   8   8       17.14       11.44      3.94 o 
   4   8   8       26.71       34.49      4.55 o 
   5   8   8        4.14        6.20      3.31 o 
   6   8   8        0.58        3.39      3.80 o 
   0   9   8        6.54        8.43      3.96 o 
   1   9   8        0.37        2.91      3.91 o 
   2   9   8       38.09       41.05      4.25 o 
   3   9   8        5.02        7.00      3.43 o 
   4   9   8        1.21       -0.05      3.94 o 
   5   9   8        0.27       -0.07      3.87 o 
   0  -4   9        0.38        0.40      2.92 o 
   1  -4   9        2.09       -0.36      2.82 o 
   2  -4   9        0.31        0.14      1.75 o 
   3  -4   9        0.03        1.51      1.97 o 
   4  -4   9        4.45        4.00      2.97 o 
  -2  -3   9       16.29       14.15      3.79 o 
  -1  -3   9        2.95        1.94      3.39 o 
   0  -3   9        3.46        4.86      3.04 o 
   1  -3   9        7.64        7.98      1.74 o 
   2  -3   9        7.74        8.83      1.87 o 
   3  -3   9        1.28        2.75      2.09 o 
   4  -3   9        4.63        4.37      1.65 o 
   5  -3   9       10.45        9.11      3.80 o 
   6  -3   9        3.56        0.65      3.58 o 
  -2  -2   9        6.48        9.38      3.70 o 
  -1  -2   9        3.62        2.79      3.53 o 
   0  -2   9        2.38        3.73      3.30 o 
   1  -2   9       16.45       15.90      1.91 o 
   2  -2   9       11.66       12.82      1.97 o 
   3  -2   9        6.55        0.50      2.83 o 
   4  -2   9       33.42       35.92      3.57 o 
   5  -2   9        0.02       -1.68      2.01 o 
   6  -2   9        0.60        1.14      2.14 o 
   7  -2   9        1.80       -1.29      2.67 o 
  -3  -1   9        2.46        2.38      3.78 o 
  -2  -1   9        1.72        1.30      2.95 o 
  -1  -1   9        1.70        2.88      3.53 o 
   0  -1   9       12.01       11.52      1.75 o 
   1  -1   9        2.67        5.78      1.88 o 
   2  -1   9       26.94       24.21      2.80 o 
   3  -1   9        0.47        3.02      2.70 o 
   4  -1   9       12.88       11.73      3.36 o 
   5  -1   9       11.97       11.37      3.07 o 
   6  -1   9        1.52       -1.92      3.25 o 
   7  -1   9        4.42        2.23      2.78 o 
  -3   0   9        0.01       -0.35      3.36 o 
  -2   0   9        8.49        8.64      3.17 o 
  -1   0   9       26.64       28.98      4.08 o 
   0   0   9        7.42        6.85      1.79 o 
   1   0   9        0.63        0.21      2.39 o 
   2   0   9       33.40       45.89      3.39 o 
   3   0   9       40.76       38.57      3.37 o 
   4   0   9       61.48       57.95      4.09 o 
   5   0   9        2.29        1.36      2.95 o 
   6   0   9        0.14        0.70      2.52 o 
   7   0   9        2.54        4.12      2.97 o 
   8   0   9        0.82        0.24      3.33 o 
  -4   1   9        1.62        0.30      3.87 o 
  -3   1   9        4.66        6.71      3.86 o 
  -2   1   9        0.00        2.23      3.46 o 
  -1   1   9       21.46       19.98      2.65 o 
   0   1   9      114.64      116.56      4.28 o 
   1   1   9       23.14       16.12      2.86 o 
   2   1   9       28.44       32.31      3.49 o 
   3   1   9       35.45       32.37      3.39 o 
   4   1   9       66.45       77.44      4.43 o 
   5   1   9       13.09       13.21      2.84 o 
   6   1   9       28.57       24.75      3.27 o 
   7   1   9        3.37        6.24      3.32 o 
   8   1   9       12.35       11.87      3.72 o 
  -4   2   9        0.46        0.46      3.55 o 
  -3   2   9        0.38        2.06      2.08 o 
  -2   2   9       12.67       13.96      1.56 o 
  -1   2   9        0.72        1.89      1.94 o 
   0   2   9       33.63       33.82      3.17 o 
   1   2   9       22.02       25.19      3.28 o 
   2   2   9      164.30      155.19      5.27 o 
   3   2   9      611.29      677.70     10.40 o 
   4   2   9      138.81      144.89      5.73 o 
   5   2   9        1.99        4.69      2.98 o 
   6   2   9        2.67        3.52      3.32 o 
   7   2   9        3.20        4.93      2.83 o 
   8   2   9        6.80        9.07      3.38 o 
  -4   3   9        3.01        2.41      3.31 o 
  -3   3   9        0.09        0.53      2.07 o 
  -2   3   9       50.88       48.53      2.92 o 
  -1   3   9       67.49       59.87      3.86 o 
   0   3   9       41.64       40.84      3.57 o 
   1   3   9       15.29       17.65      3.26 o 
   2   3   9        1.95        0.92      3.35 o 
   3   3   9      148.10      125.28      5.52 o 
   4   3   9       80.46       89.65      5.19 o 
   5   3   9        2.11        4.90      3.00 o 
   6   3   9       61.11       46.76      4.42 o 
   7   3   9       20.79       22.50      3.97 o 
   8   3   9        1.32        4.40      3.67 o 
  -3   4   9        8.91       14.23      2.26 o 
  -2   4   9       38.81       34.26      2.67 o 
  -1   4   9        0.07        1.87      2.92 o 
   0   4   9       31.12       30.35      3.68 o 
   1   4   9       44.01       46.33      4.10 o 
   2   4   9      226.55      222.86      6.76 o 
   3   4   9       18.10       12.31      3.61 o 
   4   4   9       40.99       50.73      4.00 o 
   5   4   9        6.25        5.65      3.14 o 
   6   4   9       21.07       20.42      4.15 o 
   7   4   9       17.55       17.54      4.14 o 
   8   4   9        0.02        2.44      3.58 o 
  -3   5   9        6.52        5.37      2.32 o 
  -2   5   9        8.92        8.27      2.32 o 
  -1   5   9        3.22        5.55      2.85 o 
   0   5   9       29.58       28.94      3.73 o 
   1   5   9       79.71       89.83      4.68 o 
   2   5   9      155.61      163.89      6.25 o 
   3   5   9        0.89        2.46      2.78 o 
   4   5   9        0.16        2.73      3.36 o 
   5   5   9        0.18        0.44      3.67 o 
   6   5   9        6.22        3.30      3.62 o 
   7   5   9        0.75       -2.31      3.53 o 
   8   5   9        7.12        5.31      3.54 o 
  -2   6   9        2.58        6.80      3.52 o 
  -1   6   9        2.94        3.14      3.01 o 
   0   6   9        2.17        2.09      3.50 o 
   1   6   9       69.01       71.41      4.73 o 
   2   6   9        1.33        1.83      3.22 o 
   3   6   9       50.24       45.99      3.86 o 
   4   6   9       48.76       41.01      4.52 o 
   5   6   9       16.81       14.23      3.46 o 
   6   6   9        1.79        3.78      2.86 o 
   7   6   9        0.14       -1.22      3.11 o 
  -2   7   9        5.21        6.97      3.57 o 
  -1   7   9        2.71        1.50      3.49 o 
   0   7   9        2.58        1.69      2.94 o 
   1   7   9       28.34       29.55      3.92 o 
   2   7   9        0.51        0.09      3.70 o 
   3   7   9       22.63       20.76      3.97 o 
   4   7   9        7.23        6.63      3.88 o 
   5   7   9       15.17       10.95      3.41 o 
   6   7   9        8.42       11.27      3.95 o 
   7   7   9        8.79        3.58      3.40 o 
  -1   8   9        0.93       -1.29      3.09 o 
   0   8   9        0.28        0.87      3.33 o 
   1   8   9       14.45       13.75      3.92 o 
   2   8   9        0.08        0.41      3.54 o 
   3   8   9       10.56       12.93      4.13 o 
   4   8   9        1.25        3.04      3.90 o 
   5   8   9       12.88       16.90      3.78 o 
   6   8   9        1.04        1.04      3.99 o 
   1   9   9        0.91        1.68      3.69 o 
   2   9   9        2.43        5.58      4.00 o 
   3   9   9       14.20       14.97      4.49 o 
   4   9   9        0.88        3.06      3.46 o 
   1  -3  10        3.83        7.06      3.09 o 
   2  -3  10        0.01        0.81      1.74 o 
   3  -3  10       14.62       13.12      2.12 o 
   4  -3  10        0.01       -0.23      2.10 o 
  -1  -2  10        0.07       -1.57      3.70 o 
   0  -2  10        4.03        3.93      3.00 o 
   1  -2  10        1.13        1.17      1.82 o 
   2  -2  10        0.10        0.71      1.83 o 
   3  -2  10       10.26       11.62      2.11 o 
   4  -2  10       42.37       44.89      3.97 o 
   5  -2  10       19.77       17.59      3.77 o 
  -1  -1  10        0.01        1.04      3.00 o 
   0  -1  10       25.07       23.61      3.32 o 
   1  -1  10       28.49       34.22      2.46 o 
   2  -1  10        6.68        9.59      2.62 o 
   3  -1  10       13.63       23.42      3.03 o 
   4  -1  10        1.17        1.51      2.66 o 
   5  -1  10       24.16       32.88      3.95 o 
   6  -1  10        2.37        4.02      3.64 o 
  -2   0  10        0.63        1.56      3.78 o 
  -1   0  10       13.04       11.61      3.21 o 
   0   0  10        0.30        1.65      1.89 o 
   1   0  10       15.18       14.61      2.80 o 
   2   0  10        2.74        5.18      2.81 o 
   3   0  10       82.96       68.26      4.04 o 
   4   0  10      215.31      242.29      7.13 o 
   5   0  10       28.27       36.75      4.09 o 
   6   0  10        1.99        2.95      3.63 o 
   7   0  10        0.24       -0.25      3.37 o 
  -2   1  10        0.66        0.12      2.96 o 
  -1   1  10       41.95       26.29      3.64 o 
   0   1  10       33.67       30.00      4.03 o 
   1   1  10        3.72        2.22      2.61 o 
   2   1  10        0.84        2.48      2.67 o 
   3   1  10        3.55        3.88      2.88 o 
   4   1  10       79.02       75.63      4.73 o 
   5   1  10       21.13       18.61      3.49 o 
   6   1  10        0.04        2.48      2.65 o 
   7   1  10        7.08        8.29      3.83 o 
  -2   2  10        6.48        7.17      3.17 o 
  -1   2  10       21.33       20.98      2.45 o 
   0   2  10       19.60       15.74      2.92 o 
   1   2  10        1.51        2.61      2.73 o 
   2   2  10       43.57       47.10      4.07 o 
   3   2  10       51.47       54.19      4.39 o 
   4   2  10       12.52        5.03      2.86 o 
   5   2  10        5.67        6.41      3.37 o 
   6   2  10       14.90       22.94      3.58 o 
   7   2  10        4.73        6.46      3.48 o 
  -2   3  10       18.28       16.49      3.55 o 
  -1   3  10        6.25        7.70      2.87 o 
   0   3  10        0.87        5.13      2.87 o 
   1   3  10        0.90        1.74      2.94 o 
   2   3  10      140.07      141.67      5.68 o 
   3   3  10       54.28       49.88      4.43 o 
   4   3  10        0.01        0.30      3.37 o 
   5   3  10        0.29        1.58      2.97 o 
   6   3  10        0.89        2.83      3.37 o 
   7   3  10        0.33       -0.01      3.81 o 
  -2   4  10        5.85        4.22      2.16 o 
  -1   4  10        1.52        3.20      2.93 o 
   0   4  10        6.02        8.28      3.10 o 
   1   4  10        1.13        2.38      3.18 o 
   2   4  10       75.32       95.88      5.12 o 
   3   4  10       18.29       20.83      3.40 o 
   4   4  10       45.21       55.05      4.74 o 
   5   4  10       13.60        8.77      3.65 o 
   6   4  10       17.58       10.13      3.67 o 
   7   4  10        0.25       -0.59      3.65 o 
  -2   5  10        1.64        1.99      2.21 o 
  -1   5  10        1.04        3.97      3.21 o 
   0   5  10        1.55        0.02      3.39 o 
   1   5  10       13.51       16.09      3.79 o 
   2   5  10       24.25       21.08      3.65 o 
   3   5  10        6.40        8.86      3.63 o 
   4   5  10       15.91       14.32      3.50 o 
   5   5  10        8.63        4.27      3.85 o 
   6   5  10        4.92        4.90      3.90 o 
   7   5  10        0.47       -0.59      3.81 o 
  -1   6  10        1.00        2.32      3.14 o 
   0   6  10        2.27        6.25      3.69 o 
   1   6  10        6.74        3.75      3.49 o 
   2   6  10       16.87       21.48      4.10 o 
   3   6  10        5.71        5.85      3.65 o 
   4   6  10        3.38       10.31      3.43 o 
   5   6  10        7.98        7.12      3.70 o 
   6   6  10        8.25       12.98      4.12 o 
   0   7  10        0.27       -0.12      3.47 o 
   1   7  10        3.40        3.16      3.53 o 
   2   7  10        3.27        3.29      3.92 o 
   3   7  10       13.05       12.25      4.14 o 
   4   7  10       10.40        7.57      4.15 o 
   5   7  10        1.82        4.31      3.03 o 
   6   7  10        6.65        7.48      3.78 o 
   1   8  10        1.86        1.98      3.92 o 
   2   8  10        0.71        2.07      4.06 o 
   3   8  10        0.03        1.73      3.59 o 
   4   8  10        1.48        1.24      3.21 o 
   1  -1  11        7.28        4.12      3.27 o 
   2  -1  11        0.69        3.77      2.22 o 
   3  -1  11        1.29        1.06      2.73 o 
   4  -1  11       10.61       12.46      3.43 o 
   5  -1  11       18.70       16.74      3.81 o 
   0   0  11       24.51       22.63      4.02 o 
   1   0  11        7.09        3.99      2.21 o 
   2   0  11        0.01       -0.33      2.69 o 
   3   0  11       15.83       15.04      3.15 o 
   4   0  11       10.45       10.84      3.51 o 
   5   0  11        0.17        0.90      3.28 o 
   6   0  11        4.12        3.44      2.94 o 
  -1   1  11        5.15        7.07      3.49 o 
   0   1  11        3.46        4.80      3.69 o 
   1   1  11        3.80        4.11      2.79 o 
   2   1  11        4.07        6.89      3.14 o 
   3   1  11       48.54       47.65      4.31 o 
   4   1  11       18.22       14.61      3.28 o 
   5   1  11        2.07        3.59      3.48 o 
   6   1  11        0.07        0.56      2.86 o 
  -1   2  11       13.65        8.98      3.16 o 
   0   2  11        0.23        0.36      2.07 o 
   1   2  11        0.02        1.15      2.84 o 
   2   2  11        3.53        2.71      3.23 o 
   3   2  11       48.09       51.87      4.49 o 
   4   2  11       10.22       11.73      3.48 o 
   5   2  11        5.02        5.43      3.61 o 
   6   2  11       11.33        9.26      3.96 o 
  -1   3  11        3.17        2.69      3.20 o 
   0   3  11        0.37        1.81      2.96 o 
   1   3  11        0.60       -1.32      2.97 o 
   2   3  11        5.25        7.05      3.44 o 
   3   3  11       52.69       51.19      4.67 o 
   4   3  11        0.81       -0.96      2.98 o 
   5   3  11        1.44        0.66      3.56 o 
   6   3  11        3.24        2.42      3.91 o 
  -1   4  11        0.16        1.06      2.39 o 
   0   4  11        3.21        7.60      3.40 o 
   1   4  11        0.73        1.07      2.86 o 
   2   4  11        0.52       -1.17      3.38 o 
   3   4  11       15.09       21.11      3.94 o 
   4   4  11        0.05       -0.83      3.22 o 
   5   4  11       19.09       17.28      4.19 o 
   6   4  11        6.04        5.86      4.07 o 
   0   5  11        0.17       -2.68      3.50 o 
   1   5  11        0.25        3.48      3.53 o 
   2   5  11        0.50        0.01      3.39 o 
   3   5  11        0.27        3.37      3.22 o 
   4   5  11        1.32        1.74      3.79 o 
   5   5  11        5.70        2.72      3.75 o 
   6   5  11        7.72       11.93      4.21 o 
   0   6  11        0.10       -0.86      3.63 o 
   1   6  11        1.26        1.62      3.57 o 
   2   6  11        0.01       -1.58      3.06 o 
   3   6  11        2.85        3.07      3.22 o 
   4   6  11        0.67        0.68      3.92 o 
   5   6  11        4.63        7.16      3.21 o 
   2   7  11        3.66        4.98      4.14 o 
   3   7  11        5.89        5.62      3.33 o 
   4   7  11        9.60       11.31      4.03 o 
   3   1  12        6.34        8.00      3.31 o 
   2   2  12        1.02        4.82      3.44 o 
   3   2  12        1.04       -1.41      3.52 o 
   4   2  12        8.67       10.09      3.33 o 
   2   3  12        0.83        3.08      3.13 o 
   3   3  12        0.66        1.90      3.05 o 
   4   3  12        1.19        0.16      3.79 o 
   5   3  12        0.60        1.48      3.82 o 
   2   4  12        0.02       -0.45      3.35 o 
   3   4  12        0.01        1.75      3.60 o 
   4   4  12        1.45        2.50      3.25 o 
   3   5  12        0.03        3.58      3.88 o
